# Supplementary material for: Suppression of interferon gene expression overcomes resistance to MEK inhibition in KRAS-mutant colorectal cancer
Source: Oncogene. 2018 Oct 23;38(10):1717–33. doi: 10.1038/s41388-018-0554-z (PMC6462854; doi:10.1038/s41388-018-0554-z)
Supplement: Supplementary file 2 — Supplementary tables [file 41388_2018_554_MOESM2_ESM.xlsx]

## Sheet: Table S1
NAME	SIZE	ES	NES	NOM p-val	FDR q-val	FWER p-val	RANK AT MAX	LEADING EDGE
SANA_TNF_SIGNALING_UP	81	0.839753	2.58893	0	0	0	1361	tags=51%, list=8%, signal=55%
GAURNIER_PSMD4_TARGETS	63	0.830863	2.43982	0	0	0	680	tags=21%, list=4%, signal=21%
HINATA_NFKB_TARGETS_KERATINOCYTE_UP	85	0.798877	2.42597	0	0	0	861	tags=31%, list=5%, signal=32%
KEGG_NOD_LIKE_RECEPTOR_SIGNALING_PATHWAY	57	0.837855	2.39795	0	0	0	826	tags=25%, list=5%, signal=26%
KUROZUMI_RESPONSE_TO_ONCOCYTIC_VIRUS	39	0.890272	2.3892	0	0	0	411	tags=18%, list=2%, signal=18%
HECKER_IFNB1_TARGETS	75	0.795203	2.37275	0	0.000332179	0.002	1305	tags=41%, list=8%, signal=45%
LINDSTEDT_DENDRITIC_CELL_MATURATION_A	61	0.813034	2.36586	0	0.00056651	0.004	773	tags=26%, list=5%, signal=27%
ZHOU_TNF_SIGNALING_4HR	54	0.812832	2.35946	0	0.000617647	0.005	964	tags=26%, list=6%, signal=27%
NAKAYAMA_SOFT_TISSUE_TUMORS_PCA1_UP	55	0.810084	2.30054	0	0.00362525	0.032	681	tags=29%, list=4%, signal=30%
PID_IL23_PATHWAY	29	0.885375	2.2775	0	0.00741531	0.073	680	tags=24%, list=4%, signal=25%
WORSCHECH_TUMOR_EVASION_AND_TOLEROGENICITY_UP	22	0.913477	2.26912	0	0.00845481	0.092	14	tags=9%, list=0%, signal=9%
LIM_MAMMARY_LUMINAL_MATURE_DN	89	0.741747	2.2623	0	0.00873367	0.103	1364	tags=26%, list=8%, signal=28%
RPS14_DN.V1_UP	153	0.688675	2.26155	0	0.00836399	0.107	1673	tags=31%, list=10%, signal=34%
HINATA_NFKB_TARGETS_FIBROBLAST_UP	77	0.758777	2.25446	0	0.00959646	0.129	826	tags=26%, list=5%, signal=27%
KIM_GLIS2_TARGETS_UP	74	0.753454	2.24882	0	0.0106754	0.151	613	tags=15%, list=4%, signal=15%
ALTEMEIER_RESPONSE_TO_LPS_WITH_MECHANICAL_VENTILATION	114	0.710809	2.24462	0	0.0109329	0.163	941	tags=25%, list=6%, signal=26%
RADAEVA_RESPONSE_TO_IFNA1_UP	52	0.785715	2.22329	0	0.0170969	0.25	1662	tags=52%, list=10%, signal=57%
PTEN_DN.V2_UP	115	0.698115	2.1972	0	0.0285571	0.405	1830	tags=42%, list=11%, signal=47%
BROWNE_INTERFERON_RESPONSIVE_GENES	68	0.75046	2.19374	0	0.0290862	0.429	1522	tags=47%, list=9%, signal=52%
GRAESSMANN_RESPONSE_TO_MC_AND_SERUM_DEPRIVATION_UP	188	0.651097	2.18902	0	0.0304482	0.458	1812	tags=31%, list=11%, signal=35%
HENDRICKS_SMARCA4_TARGETS_UP	52	0.760733	2.17718	0	0.0366731	0.543	1521	tags=44%, list=9%, signal=49%
REACTOME_CHEMOKINE_RECEPTORS_BIND_CHEMOKINES	41	0.781713	2.16348	0	0.0449381	0.631	773	tags=15%, list=5%, signal=15%
BOSCO_INTERFERON_INDUCED_ANTIVIRAL_MODULE	68	0.736382	2.15828	0	0.0466805	0.658	1354	tags=40%, list=8%, signal=43%
ICHIBA_GRAFT_VERSUS_HOST_DISEASE_D7_UP	93	0.696637	2.15199	0	0.0495457	0.691	1202	tags=27%, list=7%, signal=29%
SCHOEN_NFKB_SIGNALING	34	0.813572	2.1418	0.00341297	0.0553934	0.749	928	tags=44%, list=6%, signal=47%
SANA_RESPONSE_TO_IFNG_UP	70	0.722767	2.1373	0	0.056465	0.776	1352	tags=43%, list=8%, signal=46%
WESTON_VEGFA_TARGETS_12HR	31	0.821515	2.13582	0	0.055473	0.788	707	tags=13%, list=4%, signal=13%
SEKI_INFLAMMATORY_RESPONSE_LPS_UP	71	0.723659	2.13256	0	0.0561382	0.806	826	tags=27%, list=5%, signal=28%
ZIRN_TRETINOIN_RESPONSE_UP	19	0.893026	2.12845	0	0.0574382	0.824	545	tags=26%, list=3%, signal=27%
BORCZUK_MALIGNANT_MESOTHELIOMA_DN	79	0.708401	2.12485	0	0.0580637	0.833	583	tags=13%, list=3%, signal=13%
MISSIAGLIA_REGULATED_BY_METHYLATION_UP	117	0.662343	2.11877	0	0.0604664	0.859	1096	tags=37%, list=7%, signal=39%
WIERENGA_STAT5A_TARGETS_GROUP2	52	0.738163	2.1138	0.00172117	0.062378	0.874	773	tags=12%, list=5%, signal=12%
DAUER_STAT3_TARGETS_DN	50	0.747162	2.10955	0.00350263	0.0639643	0.889	1984	tags=60%, list=12%, signal=68%
ST_TUMOR_NECROSIS_FACTOR_PATHWAY	28	0.817302	2.10906	0	0.0623438	0.892	1939	tags=54%, list=12%, signal=61%
GERHOLD_ADIPOGENESIS_DN	63	0.716387	2.10726	0	0.0617776	0.895	519	tags=21%, list=3%, signal=21%
REACTOME_INTERFERON_ALPHA_BETA_SIGNALING	49	0.750676	2.10436	0.00699301	0.0622335	0.902	2453	tags=53%, list=15%, signal=62%
DAUER_STAT3_TARGETS_UP	46	0.762536	2.10119	0.00868056	0.0626333	0.912	1028	tags=33%, list=6%, signal=35%
MOSERLE_IFNA_RESPONSE	31	0.811797	2.09703	0.0017452	0.0632476	0.92	1509	tags=58%, list=9%, signal=64%
PETROVA_PROX1_TARGETS_DN	62	0.713506	2.08995	0.00328407	0.0666694	0.936	992	tags=27%, list=6%, signal=29%
CSR_LATE_UP.V1_DN	152	0.641208	2.08935	0	0.0653989	0.938	1576	tags=27%, list=9%, signal=30%
ZHANG_RESPONSE_TO_IKK_INHIBITOR_AND_TNF_UP	210	0.610212	2.08796	0	0.0644782	0.941	1740	tags=35%, list=10%, signal=38%
PETROVA_ENDOTHELIUM_LYMPHATIC_VS_BLOOD_DN	149	0.638049	2.08281	0	0.0658353	0.945	1522	tags=32%, list=9%, signal=34%
SWEET_KRAS_TARGETS_UP	77	0.691585	2.08021	0.00163666	0.0660487	0.949	1386	tags=31%, list=8%, signal=34%
HINATA_NFKB_IMMU_INF	17	0.910705	2.07975	0	0.064995	0.951	773	tags=35%, list=5%, signal=37%
NIELSEN_MALIGNAT_FIBROUS_HISTIOCYTOMA_UP	18	0.88588	2.07947	0.00173611	0.0637495	0.951	680	tags=28%, list=4%, signal=29%
MUELLER_COMMON_TARGETS_OF_AML_FUSIONS_DN	30	0.810992	2.07703	0.00177305	0.0636521	0.954	147	tags=10%, list=1%, signal=10%
TAKEDA_TARGETS_OF_NUP98_HOXA9_FUSION_6HR_DN	34	0.783368	2.07178	0.00343643	0.0655306	0.959	1138	tags=29%, list=7%, signal=32%
TIAN_TNF_SIGNALING_VIA_NFKB	28	0.807193	2.07059	0.00182149	0.0647425	0.959	826	tags=46%, list=5%, signal=49%
MAHAJAN_RESPONSE_TO_IL1A_UP	73	0.694275	2.06558	0	0.0660608	0.963	2304	tags=37%, list=14%, signal=43%
PID_GMCSF_PATHWAY	34	0.789271	2.06315	0.00353982	0.065905	0.964	664	tags=18%, list=4%, signal=18%
STAMBOLSKY_TARGETS_OF_MUTATED_TP53_DN	48	0.732779	2.05463	0	0.0693027	0.973	3089	tags=67%, list=19%, signal=82%
FRIDMAN_SENESCENCE_UP	69	0.701985	2.05148	0.00486224	0.0695492	0.977	1743	tags=43%, list=10%, signal=48%
PID_AP1_PATHWAY	62	0.707582	2.03588	0.00166667	0.0764971	0.985	1057	tags=26%, list=6%, signal=27%
JECHLINGER_EPITHELIAL_TO_MESENCHYMAL_TRANSITION_UP	66	0.687652	2.03237	0.00487805	0.077039	0.985	802	tags=15%, list=5%, signal=16%
BURTON_ADIPOGENESIS_9	87	0.661092	2.03034	0.00325203	0.0768226	0.987	1387	tags=29%, list=8%, signal=31%
MARKEY_RB1_CHRONIC_LOF_DN	95	0.6642	2.02806	0	0.0764389	0.989	1781	tags=23%, list=11%, signal=26%
KEGG_LEISHMANIA_INFECTION	61	0.689415	2.02691	0.00505902	0.0755813	0.989	1072	tags=25%, list=6%, signal=26%
KIM_LRRC3B_TARGETS	28	0.782239	2.01436	0.00856164	0.0808466	0.993	1018	tags=50%, list=6%, signal=53%
ICHIBA_GRAFT_VERSUS_HOST_DISEASE_35D_UP	114	0.631511	2.01384	0.00163399	0.0796599	0.993	1005	tags=18%, list=6%, signal=19%
BOWIE_RESPONSE_TO_EXTRACELLULAR_MATRIX	17	0.879509	2.01328	0	0.0786618	0.994	754	tags=59%, list=5%, signal=62%
NAM_FXYD5_TARGETS_DN	18	0.869173	2.01324	0	0.0773885	0.994	0	tags=6%, list=0%, signal=6%
REACTOME_NUCLEOTIDE_BINDING_DOMAIN_LEUCINE_RICH_REPEAT_CONTAINING_RECEPTOR_NLR_SIGNALING_PATHWAYS	41	0.729536	2.0128	0.00178891	0.0764124	0.994	2126	tags=37%, list=13%, signal=42%
MANTOVANI_VIRAL_GPCR_SIGNALING_UP	70	0.684864	2.01155	0.00490998	0.0758441	0.995	1213	tags=20%, list=7%, signal=21%
CHANG_IMMORTALIZED_BY_HPV31_DN	56	0.699483	2.00927	0.00162338	0.0756474	0.996	831	tags=25%, list=5%, signal=26%
BIOCARTA_IL1R_PATHWAY	32	0.767647	2.00883	0.00176991	0.0746207	0.996	2260	tags=44%, list=14%, signal=51%
EINAV_INTERFERON_SIGNATURE_IN_CANCER	27	0.782384	2.0051	0	0.0752571	0.997	2548	tags=70%, list=15%, signal=83%
ZHANG_INTERFERON_RESPONSE	23	0.806339	1.99558	0.00554529	0.077863	0.997	1800	tags=57%, list=11%, signal=63%
BIOCARTA_LAIR_PATHWAY	16	0.87551	1.99552	0	0.0767327	0.997	773	tags=31%, list=5%, signal=33%
DER_IFN_ALPHA_RESPONSE_UP	71	0.671369	1.99186	0.00513699	0.0771549	0.997	2035	tags=49%, list=12%, signal=56%
REN_ALVEOLAR_RHABDOMYOSARCOMA_DN	399	0.551333	1.98653	0	0.0780431	0.997	2493	tags=43%, list=15%, signal=49%
LIU_SMARCA4_TARGETS	55	0.68603	1.98215	0.00168067	0.0785844	0.998	1169	tags=31%, list=7%, signal=33%
PICCALUGA_ANGIOIMMUNOBLASTIC_LYMPHOMA_UP	181	0.593224	1.97958	0	0.0785239	0.998	1796	tags=24%, list=11%, signal=26%
PID_FRA_PATHWAY	35	0.752408	1.97875	0.00358423	0.0778832	0.998	1138	tags=23%, list=7%, signal=24%
TSAI_RESPONSE_TO_RADIATION_THERAPY	29	0.770938	1.97331	0.00176678	0.0788075	0.998	851	tags=41%, list=5%, signal=44%
HORIUCHI_WTAP_TARGETS_UP	266	0.572587	1.97118	0	0.0786144	0.998	1349	tags=24%, list=8%, signal=26%
REACTOME_GLYCOSPHINGOLIPID_METABOLISM	34	0.751232	1.97112	0.0017452	0.077606	0.998	1918	tags=41%, list=11%, signal=46%
LIANG_SILENCED_BY_METHYLATION_2	48	0.709826	1.97076	0	0.0767138	0.998	1361	tags=40%, list=8%, signal=43%
MIKKELSEN_ES_ICP_WITH_H3K27ME3	28	0.769582	1.97066	0	0.0757807	0.998	1205	tags=11%, list=7%, signal=12%
OLSSON_E2F3_TARGETS_UP	24	0.794513	1.96855	0.00182149	0.0756854	0.998	2168	tags=54%, list=13%, signal=62%
SERVITJA_ISLET_HNF1A_TARGETS_UP	131	0.603981	1.96828	0.00159236	0.0748262	0.998	482	tags=13%, list=3%, signal=13%
MANTOVANI_NFKB_TARGETS_UP	38	0.749934	1.96314	0.00891266	0.0759423	0.999	825	tags=18%, list=5%, signal=19%
DUTERTRE_ESTRADIOL_RESPONSE_24HR_DN	487	0.538656	1.96172	0	0.075557	0.999	2155	tags=36%, list=13%, signal=40%
MULLIGAN_NTF3_SIGNALING_VIA_INSR_AND_IGF1R_UP	21	0.817029	1.9586	0	0.0759809	0.999	398	tags=10%, list=2%, signal=10%
RELA_DN.V1_UP	129	0.611742	1.95595	0	0.0761615	0.999	1331	tags=16%, list=8%, signal=17%
REACTOME_ACTIVATION_OF_GENES_BY_ATF4	23	0.789622	1.94706	0.00180832	0.0784131	0.999	0	tags=4%, list=0%, signal=4%
PID_IL1_PATHWAY	34	0.732808	1.94623	0.00516351	0.0776959	0.999	2260	tags=44%, list=14%, signal=51%
DASU_IL6_SIGNALING_UP	57	0.685178	1.94346	0.010101	0.0778136	0.999	535	tags=12%, list=3%, signal=13%
WOTTON_RUNX_TARGETS_UP	20	0.812361	1.94333	0.00178891	0.0769853	0.999	436	tags=15%, list=3%, signal=15%
REACTOME_PEPTIDE_LIGAND_BINDING_RECEPTORS	120	0.606947	1.94124	0.00165289	0.0769199	0.999	773	tags=8%, list=5%, signal=9%
TURASHVILI_BREAST_DUCTAL_CARCINOMA_VS_DUCTAL_NORMAL_DN	170	0.581849	1.94116	0.00143266	0.0761198	0.999	1425	tags=25%, list=9%, signal=27%
KEGG_TOLL_LIKE_RECEPTOR_SIGNALING_PATHWAY	84	0.649741	1.93977	0.00327332	0.0757619	0.999	2161	tags=30%, list=13%, signal=34%
MIKKELSEN_MEF_LCP_WITH_H3K4ME3	111	0.615853	1.93938	0.00156986	0.075153	0.999	1401	tags=17%, list=8%, signal=19%
BIOCARTA_NTHI_PATHWAY	24	0.792278	1.9392	0.00518135	0.0743877	0.999	773	tags=29%, list=5%, signal=31%
BOWIE_RESPONSE_TO_TAMOXIFEN	18	0.84496	1.938	0.00378788	0.0740917	0.999	1728	tags=67%, list=10%, signal=74%
REACTOME_PERK_REGULATED_GENE_EXPRESSION	26	0.77292	1.93576	0.00176991	0.0741235	0.999	0	tags=4%, list=0%, signal=4%
THEILGAARD_NEUTROPHIL_AT_SKIN_WOUND_UP	72	0.647059	1.93236	0.00163666	0.074598	0.999	821	tags=17%, list=5%, signal=17%
DUTTA_APOPTOSIS_VIA_NFKB	31	0.737021	1.92949	0.00170068	0.0746743	0.999	1465	tags=45%, list=9%, signal=49%
MIKKELSEN_IPS_ICP_WITH_H3K27ME3	42	0.707776	1.92877	0.00511073	0.0741744	0.999	1670	tags=17%, list=10%, signal=18%
VART_KSHV_INFECTION_ANGIOGENIC_MARKERS_DN	112	0.614756	1.92689	0.00163934	0.0740754	0.999	1912	tags=24%, list=11%, signal=27%
SASAI_RESISTANCE_TO_NEOPLASTIC_TRANSFROMATION	48	0.685869	1.92399	0.00173913	0.0742732	0.999	2021	tags=48%, list=12%, signal=54%
ATF2_UP.V1_DN	165	0.575995	1.92355	0	0.0736646	0.999	2065	tags=23%, list=12%, signal=26%
WUNDER_INFLAMMATORY_RESPONSE_AND_CHOLESTEROL_UP	52	0.676604	1.92293	0.010118	0.0731562	0.999	1425	tags=33%, list=9%, signal=36%
MISHRA_CARCINOMA_ASSOCIATED_FIBROBLAST_UP	23	0.779216	1.92136	0.00546448	0.0730607	0.999	1156	tags=26%, list=7%, signal=28%
RUAN_RESPONSE_TO_TNF_TROGLITAZONE_UP	16	0.865373	1.92028	0.00176678	0.072728	0.999	759	tags=50%, list=5%, signal=52%
VEGF_A_UP.V1_UP	170	0.582993	1.91801	0.00149925	0.0728262	0.999	1104	tags=16%, list=7%, signal=17%
VANTVEER_BREAST_CANCER_BRCA1_UP	33	0.728187	1.91325	0.0034188	0.0736432	0.999	0	tags=3%, list=0%, signal=3%
KANG_IMMORTALIZED_BY_TERT_DN	84	0.627182	1.91323	0.00162075	0.0729549	0.999	842	tags=14%, list=5%, signal=15%
PID_CERAMIDE_PATHWAY	47	0.686359	1.90873	0.00374532	0.0739656	0.999	2533	tags=47%, list=15%, signal=55%
PID_ANTHRAX_PATHWAY	16	0.853855	1.90766	0.00378072	0.0736505	0.999	50	tags=19%, list=0%, signal=19%
BROWNE_HCMV_INFECTION_14HR_DN	274	0.553301	1.90692	0	0.0732583	0.999	1925	tags=20%, list=12%, signal=23%
GUENTHER_GROWTH_SPHERICAL_VS_ADHERENT_DN	25	0.768905	1.90387	0.00513699	0.073578	0.999	1016	tags=40%, list=6%, signal=43%
BIOCARTA_TGFB_PATHWAY	19	0.795019	1.90277	0.00732601	0.0733001	0.999	1507	tags=37%, list=9%, signal=40%
REACTOME_CLASS_A1_RHODOPSIN_LIKE_RECEPTORS	191	0.561113	1.90152	0	0.073114	0.999	773	tags=8%, list=5%, signal=8%
REACTOME_NOD1_2_SIGNALING_PATHWAY	29	0.754115	1.90105	0.00333333	0.0726545	0.999	2126	tags=45%, list=13%, signal=51%
BIOCARTA_INFLAM_PATHWAY	22	0.789719	1.90099	0.00516351	0.0720397	0.999	773	tags=23%, list=5%, signal=24%
BIDUS_METASTASIS_DN	144	0.583444	1.90048	0.00312012	0.0715726	0.999	2371	tags=34%, list=14%, signal=39%
KEGG_APOPTOSIS	80	0.622349	1.89992	0.00822368	0.0711808	0.999	2260	tags=44%, list=14%, signal=50%
NAKAJIMA_MAST_CELL	35	0.715431	1.89726	0	0.0715485	0.999	683	tags=14%, list=4%, signal=15%
VERHAAK_GLIOBLASTOMA_MESENCHYMAL	198	0.569798	1.89552	0.00144509	0.0716298	0.999	1688	tags=32%, list=10%, signal=36%
MA_MYELOID_DIFFERENTIATION_DN	39	0.715801	1.89406	0.00350263	0.0714455	0.999	77	tags=5%, list=0%, signal=5%
HARRIS_HYPOXIA	78	0.627614	1.89333	0.00337838	0.0711316	0.999	928	tags=15%, list=6%, signal=16%
TAKEDA_TARGETS_OF_NUP98_HOXA9_FUSION_3D_UP	155	0.579636	1.89237	0.00292826	0.0708329	0.999	1589	tags=34%, list=10%, signal=37%
JOHNSTONE_PARVB_TARGETS_2_UP	133	0.594083	1.89062	0	0.0708848	0.999	1711	tags=34%, list=10%, signal=37%
KEGG_HEMATOPOIETIC_CELL_LINEAGE	66	0.656888	1.88932	0.00819672	0.0708557	0.999	372	tags=12%, list=2%, signal=12%
KEGG_CHEMOKINE_SIGNALING_PATHWAY	159	0.572005	1.88522	0	0.0715227	0.999	773	tags=12%, list=5%, signal=12%
PID_ANGIOPOIETIN_RECEPTOR_PATHWAY	44	0.688312	1.88515	0.0017452	0.0709786	0.999	289	tags=14%, list=2%, signal=14%
DER_IFN_BETA_RESPONSE_UP	100	0.603477	1.88323	0.00628931	0.0710812	0.999	2035	tags=43%, list=12%, signal=49%
BIOCARTA_NFKB_PATHWAY	22	0.792623	1.88162	0.00357782	0.0709879	0.999	2126	tags=64%, list=13%, signal=73%
PID_NFKAPPAB_CANONICAL_PATHWAY	22	0.763211	1.88143	0.00859107	0.0704685	0.999	826	tags=32%, list=5%, signal=33%
SENESE_HDAC1_AND_HDAC2_TARGETS_DN	203	0.556306	1.88011	0	0.0704057	0.999	1706	tags=33%, list=10%, signal=36%
NRL_DN.V1_DN	110	0.602259	1.87973	0.00777605	0.0700255	0.999	1738	tags=22%, list=10%, signal=24%
YAN_ESCAPE_FROM_ANOIKIS	23	0.754526	1.87649	0.0018797	0.0705549	0.999	2607	tags=57%, list=16%, signal=67%
DOUGLAS_BMI1_TARGETS_DN	303	0.534093	1.87445	0	0.0707828	0.999	2553	tags=38%, list=15%, signal=44%
BIOCARTA_CCR5_PATHWAY	16	0.832341	1.87386	0.00175439	0.0704687	0.999	348	tags=19%, list=2%, signal=19%
PID_IL27_PATHWAY	23	0.760543	1.87272	0.00725953	0.0703281	0.999	1225	tags=30%, list=7%, signal=33%
KOBAYASHI_EGFR_SIGNALING_24HR_UP	97	0.596897	1.87249	0.00624025	0.0698766	0.999	1587	tags=37%, list=10%, signal=41%
RODWELL_AGING_KIDNEY_UP	425	0.514522	1.87138	0	0.0697922	0.999	1906	tags=26%, list=11%, signal=29%
YANG_BCL3_TARGETS_UP	332	0.527054	1.87023	0	0.0695797	0.999	1006	tags=14%, list=6%, signal=15%
NABA_ECM_GLYCOPROTEINS	156	0.564962	1.86959	0.0030722	0.0692499	0.999	2552	tags=25%, list=15%, signal=29%
E2F1_UP.V1_DN	184	0.554804	1.86657	0	0.0698149	0.999	1583	tags=25%, list=9%, signal=27%
GOTZMANN_EPITHELIAL_TO_MESENCHYMAL_TRANSITION_UP	66	0.638715	1.86644	0.00497512	0.0693833	0.999	802	tags=18%, list=5%, signal=19%
KEGG_CYTOKINE_CYTOKINE_RECEPTOR_INTERACTION	196	0.554923	1.86104	0	0.0706867	0.999	1513	tags=17%, list=9%, signal=19%
BIOCARTA_IL10_PATHWAY	17	0.798971	1.85951	0.00185874	0.0706964	0.999	1446	tags=59%, list=9%, signal=64%
BIOCARTA_TNFR1_PATHWAY	28	0.728538	1.85906	0.00359066	0.0703364	0.999	1939	tags=39%, list=12%, signal=44%
KEGG_GRAFT_VERSUS_HOST_DISEASE	26	0.736826	1.85895	0.00178891	0.0698788	0.999	623	tags=23%, list=4%, signal=24%
HAN_SATB1_TARGETS_DN	413	0.511467	1.85361	0	0.0712446	0.999	2490	tags=31%, list=15%, signal=36%
DER_IFN_GAMMA_RESPONSE_UP	68	0.633355	1.85303	0.0132013	0.070928	0.999	2076	tags=44%, list=12%, signal=50%
GHANDHI_DIRECT_IRRADIATION_DN	33	0.716291	1.85047	0.00544465	0.0713494	0.999	1319	tags=27%, list=8%, signal=30%
RASHI_NFKB1_TARGETS	19	0.778705	1.84891	0.00892857	0.0713689	0.999	826	tags=58%, list=5%, signal=61%
GRANDVAUX_IRF3_TARGETS_UP	15	0.831315	1.8474	0	0.0713936	0.999	923	tags=47%, list=6%, signal=49%
NIELSEN_SYNOVIAL_SARCOMA_DN	20	0.776073	1.84608	0.00931099	0.0712944	0.999	2697	tags=55%, list=16%, signal=66%
ONDER_CDH1_SIGNALING_VIA_CTNNB1	75	0.622994	1.84041	0.00961539	0.0730147	0.999	2811	tags=55%, list=17%, signal=65%
CERVERA_SDHB_TARGETS_2	104	0.590622	1.84003	0.00914634	0.0726853	0.999	1913	tags=32%, list=11%, signal=36%
REACTOME_SPHINGOLIPID_METABOLISM	58	0.63641	1.83975	0.0034662	0.0723287	0.999	2406	tags=38%, list=14%, signal=44%
CROONQUIST_IL6_DEPRIVATION_UP	17	0.790579	1.83973	0.00184162	0.0718621	0.999	1324	tags=35%, list=8%, signal=38%
WESTON_VEGFA_TARGETS_6HR	53	0.647229	1.83798	0.00670017	0.071954	0.999	705	tags=8%, list=4%, signal=8%
MCLACHLAN_DENTAL_CARIES_DN	191	0.541483	1.83642	0.00152439	0.0720273	0.999	826	tags=15%, list=5%, signal=15%
KRASNOSELSKAYA_ILF3_TARGETS_UP	36	0.692184	1.83502	0.00346021	0.071984	0.999	1522	tags=47%, list=9%, signal=52%
LEI_MYB_TARGETS	299	0.522273	1.8309	0	0.0732473	0.999	1824	tags=23%, list=11%, signal=26%
REACTOME_UNFOLDED_PROTEIN_RESPONSE	76	0.603085	1.83003	0.0118644	0.0730987	1	1610	tags=17%, list=10%, signal=19%
LIM_MAMMARY_STEM_CELL_DN	411	0.509382	1.82817	0	0.0733086	1	1787	tags=24%, list=11%, signal=26%
NABA_CORE_MATRISOME	216	0.531533	1.82784	0	0.0730395	1	2071	tags=20%, list=12%, signal=23%
IL2_UP.V1_DN	165	0.547167	1.82696	0	0.072944	1	2199	tags=25%, list=13%, signal=28%
PID_TNF_PATHWAY	45	0.645352	1.82677	0.00844595	0.0725593	1	2005	tags=44%, list=12%, signal=50%
KEGG_TYPE_I_DIABETES_MELLITUS	32	0.705679	1.8265	0.00715563	0.0721739	1	623	tags=19%, list=4%, signal=19%
FRIDMAN_IMMORTALIZATION_DN	29	0.715611	1.82454	0.00674536	0.0725246	1	2552	tags=59%, list=15%, signal=69%
DAVICIONI_TARGETS_OF_PAX_FOXO1_FUSIONS_DN	59	0.637042	1.82365	0.00509338	0.0724159	1	268	tags=12%, list=2%, signal=12%
ZHU_SKIL_TARGETS_UP	18	0.799842	1.82285	0.0104895	0.0722314	1	289	tags=28%, list=2%, signal=28%
REACTOME_IMMUNOREGULATORY_INTERACTIONS_BETWEEN_A_LYMPHOID_AND_A_NON_LYMPHOID_CELL	46	0.660504	1.81905	0	0.0732724	1	963	tags=17%, list=6%, signal=18%
UROSEVIC_RESPONSE_TO_IMIQUIMOD	23	0.741594	1.81884	0.00729927	0.0728937	1	2680	tags=57%, list=16%, signal=67%
PID_HIV_NEF_PATHWAY	34	0.699213	1.81874	0.00694444	0.0725194	1	1939	tags=38%, list=12%, signal=43%
VERNELL_RETINOBLASTOMA_PATHWAY_DN	20	0.758236	1.81509	0.00759013	0.0734264	1	1299	tags=50%, list=8%, signal=54%
LIANG_SILENCED_BY_METHYLATION_UP	29	0.699366	1.81362	0.00353357	0.0735043	1	2963	tags=62%, list=18%, signal=75%
SHIN_B_CELL_LYMPHOMA_CLUSTER_5	16	0.799937	1.81358	0	0.0730931	1	356	tags=13%, list=2%, signal=13%
SENESE_HDAC2_TARGETS_DN	109	0.580234	1.81323	0.0063593	0.0727943	1	1829	tags=35%, list=11%, signal=39%
PID_INTEGRIN3_PATHWAY	39	0.66651	1.81143	0.00880282	0.0730505	1	1254	tags=33%, list=8%, signal=36%
DAIRKEE_TERT_TARGETS_DN	106	0.580641	1.81112	0.00481541	0.0727722	1	748	tags=6%, list=4%, signal=6%
BOSCO_EPITHELIAL_DIFFERENTIATION_MODULE	49	0.639767	1.80841	0.00166667	0.0733667	1	1951	tags=33%, list=12%, signal=37%
KEGG_LYSOSOME	115	0.566605	1.80543	0.00801282	0.0740949	1	3181	tags=57%, list=19%, signal=69%
RODRIGUES_THYROID_CARCINOMA_DN	75	0.609408	1.80442	0.00498339	0.0740467	1	1643	tags=41%, list=10%, signal=46%
BENNETT_SYSTEMIC_LUPUS_ERYTHEMATOSUS	28	0.714825	1.80316	0.00175747	0.0740638	1	1984	tags=50%, list=12%, signal=57%
BIOCARTA_STRESS_PATHWAY	25	0.717744	1.80149	0.00174825	0.0742321	1	2044	tags=40%, list=12%, signal=46%
SHETH_LIVER_CANCER_VS_TXNIP_LOSS_PAM3	60	0.620916	1.79897	0.00327332	0.074846	1	963	tags=20%, list=6%, signal=21%
CAMPS_COLON_CANCER_COPY_NUMBER_DN	46	0.663748	1.79866	0.00874126	0.0745946	1	2807	tags=33%, list=17%, signal=39%
COLDREN_GEFITINIB_RESISTANCE_DN	219	0.520584	1.79698	0.00142045	0.0748497	1	2909	tags=42%, list=17%, signal=51%
BROWNE_HCMV_INFECTION_24HR_DN	138	0.546303	1.79656	0.00460123	0.0746286	1	1263	tags=24%, list=8%, signal=26%
PID_CASPASE_PATHWAY	50	0.630555	1.79388	0.0053286	0.0753698	1	1442	tags=28%, list=9%, signal=31%
JEON_SMAD6_TARGETS_UP	22	0.725268	1.79295	0.00527241	0.0753053	1	1211	tags=55%, list=7%, signal=59%
BIOCARTA_TID_PATHWAY	18	0.763165	1.78984	0.00364299	0.0760527	1	1738	tags=39%, list=10%, signal=43%
GEORGANTAS_HSC_MARKERS	62	0.60756	1.78673	0.00837521	0.076726	1	2304	tags=42%, list=14%, signal=48%
HUMMEL_BURKITTS_LYMPHOMA_DN	15	0.799319	1.78614	0	0.0765059	1	821	tags=33%, list=5%, signal=35%
GU_PDEF_TARGETS_DN	35	0.682874	1.78355	0.00350877	0.0771123	1	209	tags=26%, list=1%, signal=26%
HELLER_SILENCED_BY_METHYLATION_UP	244	0.515492	1.7831	0	0.0768658	1	1728	tags=25%, list=10%, signal=27%
PID_FAS_PATHWAY	37	0.666332	1.78187	0.008726	0.0769936	1	2161	tags=46%, list=13%, signal=53%
HUTTMANN_B_CLL_POOR_SURVIVAL_DN	54	0.630903	1.78084	0.0186757	0.0770035	1	1670	tags=30%, list=10%, signal=33%
REACTOME_TRAF6_MEDIATED_NFKB_ACTIVATION	20	0.723259	1.77998	0.00359066	0.0768979	1	1089	tags=35%, list=7%, signal=37%
RUTELLA_RESPONSE_TO_HGF_UP	381	0.495835	1.77993	0	0.0765125	1	2205	tags=30%, list=13%, signal=34%
WORSCHECH_TUMOR_REJECTION_UP	39	0.660413	1.77859	0.00695652	0.0767298	1	1225	tags=28%, list=7%, signal=30%
GAUSSMANN_MLL_AF4_FUSION_TARGETS_A_UP	179	0.535623	1.77827	0.00298063	0.0764588	1	1285	tags=17%, list=8%, signal=19%
NIKOLSKY_BREAST_CANCER_17Q11_Q21_AMPLICON	101	0.580246	1.7774	0.012987	0.0764476	1	86	tags=2%, list=1%, signal=2%
SATO_SILENCED_BY_METHYLATION_IN_PANCREATIC_CANCER_2	37	0.665031	1.77606	0.0102215	0.0766376	1	1494	tags=24%, list=9%, signal=27%
MARKEY_RB1_ACUTE_LOF_UP	199	0.524938	1.77464	0.00289017	0.0768555	1	2552	tags=39%, list=15%, signal=46%
PID_IFNG_PATHWAY	38	0.669576	1.7742	0.00694444	0.0766956	1	1345	tags=32%, list=8%, signal=34%
REACTOME_CELL_CELL_COMMUNICATION	102	0.561345	1.7739	0.00809062	0.076397	1	2501	tags=39%, list=15%, signal=46%
AIGNER_ZEB1_TARGETS	32	0.679471	1.77388	0.00684931	0.0760244	1	1123	tags=34%, list=7%, signal=37%
ONDER_CDH1_TARGETS_2_DN	436	0.485038	1.77188	0	0.0764757	1	1928	tags=33%, list=12%, signal=36%
FULCHER_INFLAMMATORY_RESPONSE_LECTIN_VS_LPS_DN	399	0.492714	1.77055	0	0.0766514	1	1699	tags=23%, list=10%, signal=25%
BROCKE_APOPTOSIS_REVERSED_BY_IL6	136	0.5485	1.7692	0.00308642	0.0768627	1	683	tags=13%, list=4%, signal=14%
MIYAGAWA_TARGETS_OF_EWSR1_ETS_FUSIONS_DN	202	0.523483	1.7648	0.00457317	0.0783356	1	1603	tags=24%, list=10%, signal=26%
DASU_IL6_SIGNALING_SCAR_DN	16	0.775234	1.76257	0.00181159	0.0788997	1	432	tags=44%, list=3%, signal=45%
BOQUEST_STEM_CELL_CULTURED_VS_FRESH_UP	380	0.490041	1.76023	0	0.0794628	1	1852	tags=23%, list=11%, signal=26%
HUPER_BREAST_BASAL_VS_LUMINAL_DN	57	0.609205	1.75976	0.010084	0.0792463	1	1282	tags=33%, list=8%, signal=36%
BIOCARTA_RELA_PATHWAY	16	0.773353	1.75956	0.00891266	0.078953	1	1939	tags=50%, list=12%, signal=57%
REACTOME_CYTOKINE_SIGNALING_IN_IMMUNE_SYSTEM	237	0.51553	1.75909	0.00291971	0.0787643	1	2308	tags=29%, list=14%, signal=33%
REACTOME_INTERFERON_GAMMA_SIGNALING	52	0.625533	1.75748	0.00660066	0.079082	1	2245	tags=42%, list=13%, signal=49%
REACTOME_APOPTOSIS	134	0.538247	1.7567	0.0117994	0.0790177	1	1658	tags=23%, list=10%, signal=25%
DUTERTRE_ESTRADIOL_RESPONSE_6HR_DN	86	0.57102	1.75636	0.0104948	0.0788038	1	2155	tags=34%, list=13%, signal=39%
LI_CISPLATIN_RESISTANCE_UP	24	0.688233	1.75615	0.00744879	0.0784879	1	1583	tags=29%, list=9%, signal=32%
HUMMERICH_SKIN_CANCER_PROGRESSION_UP	79	0.574187	1.75537	0.0115132	0.0785273	1	1499	tags=29%, list=9%, signal=32%
SARRIO_EPITHELIAL_MESENCHYMAL_TRANSITION_DN	141	0.537504	1.75521	0.00589102	0.0782198	1	1662	tags=33%, list=10%, signal=36%
OHM_METHYLATED_IN_ADULT_CANCERS	21	0.723247	1.75454	0.00516351	0.0782144	1	1350	tags=38%, list=8%, signal=41%
LIU_VAV3_PROSTATE_CARCINOGENESIS_UP	74	0.593137	1.75065	0.00853242	0.0794512	1	1587	tags=27%, list=10%, signal=30%
AMUNDSON_DNA_DAMAGE_RESPONSE_TP53	16	0.772469	1.74841	0.00746269	0.0800101	1	2091	tags=69%, list=13%, signal=79%
YANG_MUC2_TARGETS_DUODENUM_6MO_DN	15	0.77754	1.74736	0.0144144	0.0801645	1	1871	tags=47%, list=11%, signal=53%
RUTELLA_RESPONSE_TO_HGF_VS_CSF2RB_AND_IL4_UP	369	0.490579	1.7471	0	0.0798961	1	2205	tags=28%, list=13%, signal=32%
RODWELL_AGING_KIDNEY_NO_BLOOD_UP	199	0.516717	1.74285	0.0014771	0.0814767	1	2138	tags=30%, list=13%, signal=34%
PHONG_TNF_RESPONSE_NOT_VIA_P38	332	0.495742	1.74268	0	0.0811923	1	1742	tags=31%, list=10%, signal=34%
CHARAFE_BREAST_CANCER_BASAL_VS_MESENCHYMAL_UP	113	0.558751	1.73915	0.014377	0.0825115	1	2753	tags=42%, list=17%, signal=51%
REACTOME_ANTIGEN_PRESENTATION_FOLDING_ASSEMBLY_AND_PEPTIDE_LOADING_OF_CLASS_I_MHC	20	0.737952	1.73471	0.00729927	0.0841499	1	2236	tags=55%, list=13%, signal=63%
WANG_SMARCE1_TARGETS_UP	257	0.502198	1.73147	0	0.0853999	1	1952	tags=26%, list=12%, signal=29%
KEGG_ASTHMA	16	0.764695	1.73132	0.0109689	0.0851334	1	2	tags=6%, list=0%, signal=6%
NIELSEN_SCHWANNOMA_DN	17	0.759303	1.72804	0.0071048	0.0863012	1	1660	tags=47%, list=10%, signal=52%
TAKEDA_TARGETS_OF_NUP98_HOXA9_FUSION_3D_DN	21	0.717146	1.72577	0.00892857	0.0870559	1	1322	tags=33%, list=8%, signal=36%
SARTIPY_NORMAL_AT_INSULIN_RESISTANCE_UP	34	0.661747	1.72557	0.0165138	0.0867858	1	532	tags=12%, list=3%, signal=12%
DAVICIONI_PAX_FOXO1_SIGNATURE_IN_ARMS_DN	18	0.749784	1.72471	0.00716846	0.0868151	1	268	tags=17%, list=2%, signal=17%
KANG_AR_TARGETS_UP	17	0.740639	1.72374	0.00704225	0.0868995	1	1508	tags=29%, list=9%, signal=32%
BIOCARTA_MITOCHONDRIA_PATHWAY	21	0.715784	1.72341	0.0164835	0.0867286	1	2007	tags=38%, list=12%, signal=43%
WNT_UP.V1_UP	144	0.531443	1.723	0.0109375	0.0865591	1	908	tags=11%, list=5%, signal=12%
GRAHAM_CML_DIVIDING_VS_NORMAL_QUIESCENT_DN	79	0.566638	1.72268	0.00831947	0.0862753	1	1434	tags=29%, list=9%, signal=32%
HOXA9_DN.V1_UP	176	0.516455	1.7219	0.00896861	0.0862783	1	2242	tags=35%, list=13%, signal=40%
TAKEDA_TARGETS_OF_NUP98_HOXA9_FUSION_8D_UP	131	0.530505	1.72152	0.0122888	0.0860759	1	1589	tags=24%, list=10%, signal=26%
ACEVEDO_FGFR1_TARGETS_IN_PROSTATE_CANCER_MODEL_UP	260	0.49232	1.72094	0.00145773	0.0859979	1	1565	tags=22%, list=9%, signal=23%
ABRAHAM_ALPC_VS_MULTIPLE_MYELOMA_UP	25	0.683881	1.71951	0.00838926	0.0863201	1	2552	tags=44%, list=15%, signal=52%
IGARASHI_ATF4_TARGETS_DN	84	0.562667	1.71853	0.00682594	0.0864273	1	522	tags=10%, list=3%, signal=10%
LAU_APOPTOSIS_CDKN2A_UP	55	0.601441	1.71807	0.0134228	0.0863003	1	1819	tags=35%, list=11%, signal=39%
DEBOSSCHER_NFKB_TARGETS_REPRESSED_BY_GLUCOCORTICOIDS	16	0.768659	1.71806	0.0143627	0.0859534	1	57	tags=19%, list=0%, signal=19%
KIM_MYC_AMPLIFICATION_TARGETS_DN	88	0.554584	1.71718	0.00490196	0.0860098	1	1428	tags=28%, list=9%, signal=31%
KEGG_EPITHELIAL_CELL_SIGNALING_IN_HELICOBACTER_PYLORI_INFECTION	66	0.587053	1.71694	0.00652529	0.0857906	1	2810	tags=38%, list=17%, signal=45%
OUYANG_PROSTATE_CANCER_PROGRESSION_UP	19	0.722504	1.71642	0.015625	0.0857432	1	1089	tags=42%, list=7%, signal=45%
TARTE_PLASMA_CELL_VS_PLASMABLAST_UP	325	0.489549	1.71622	0	0.0854827	1	2462	tags=26%, list=15%, signal=30%
MCLACHLAN_DENTAL_CARIES_UP	194	0.508263	1.71614	0.00147059	0.0851776	1	826	tags=14%, list=5%, signal=14%
HELLEBREKERS_SILENCED_DURING_TUMOR_ANGIOGENESIS	74	0.572952	1.71558	0.00978793	0.0851609	1	2076	tags=47%, list=12%, signal=54%
LI_PROSTATE_CANCER_EPIGENETIC	27	0.678151	1.71542	0.0161002	0.0849022	1	1590	tags=37%, list=10%, signal=41%
REACTOME_CELL_JUNCTION_ORGANIZATION	63	0.578348	1.70961	0.00825082	0.0872091	1	2501	tags=44%, list=15%, signal=52%
JOHNSTONE_PARVB_TARGETS_3_UP	411	0.472356	1.709	0.00264901	0.087143	1	2148	tags=33%, list=13%, signal=37%
FERREIRA_EWINGS_SARCOMA_UNSTABLE_VS_STABLE_DN	85	0.558952	1.70845	0.00793651	0.0870847	1	3937	tags=49%, list=24%, signal=64%
ABBUD_LIF_SIGNALING_1_UP	41	0.618113	1.70725	0.0119658	0.0873306	1	1442	tags=29%, list=9%, signal=32%
DANG_REGULATED_BY_MYC_DN	239	0.496174	1.70679	0.00571429	0.0871956	1	1436	tags=25%, list=9%, signal=27%
WARTERS_RESPONSE_TO_IR_SKIN	72	0.575785	1.70211	0.0102916	0.0891549	1	2570	tags=43%, list=15%, signal=51%
CASTELLANO_NRAS_TARGETS_UP	64	0.584037	1.70208	0.0163132	0.0888234	1	1830	tags=30%, list=11%, signal=33%
PID_ARF_3PATHWAY	19	0.722163	1.70093	0.00917431	0.0890522	1	2913	tags=58%, list=17%, signal=70%
CHARAFE_BREAST_CANCER_LUMINAL_VS_BASAL_DN	429	0.472561	1.7009	0.00132802	0.0887427	1	1660	tags=32%, list=10%, signal=35%
SMID_BREAST_CANCER_RELAPSE_IN_BRAIN_DN	76	0.564239	1.69734	0.00681431	0.0901893	1	2143	tags=25%, list=13%, signal=29%
JACKSON_DNMT1_TARGETS_UP	72	0.568167	1.6966	0.0116861	0.0902305	1	680	tags=15%, list=4%, signal=16%
KEGG_ALLOGRAFT_REJECTION	26	0.675401	1.69639	0.0106952	0.0899608	1	623	tags=15%, list=4%, signal=16%
BIOCARTA_PML_PATHWAY	15	0.759327	1.69542	0.0094697	0.0900984	1	1442	tags=33%, list=9%, signal=36%
WOO_LIVER_CANCER_RECURRENCE_UP	102	0.546959	1.69537	0.00821018	0.089772	1	829	tags=13%, list=5%, signal=13%
CERVERA_SDHB_TARGETS_1_UP	107	0.546301	1.69479	0.0125	0.0897835	1	1857	tags=25%, list=11%, signal=28%
KEGG_SYSTEMIC_LUPUS_ERYTHEMATOSUS	101	0.544197	1.69448	0.014876	0.0895821	1	1663	tags=18%, list=10%, signal=20%
ZHANG_TLX_TARGETS_36HR_UP	214	0.494811	1.69337	0.0030349	0.0898692	1	2606	tags=40%, list=16%, signal=47%
HOELZEL_NF1_TARGETS_DN	88	0.554414	1.69278	0.0144462	0.0899356	1	1628	tags=20%, list=10%, signal=23%
SIRNA_EIF4GI_DN	90	0.547127	1.69158	0.0131148	0.0902948	1	279	tags=6%, list=2%, signal=6%
BIOCARTA_CASPASE_PATHWAY	22	0.70715	1.69087	0.0122164	0.0902967	1	1316	tags=41%, list=8%, signal=44%
GLI1_UP.V1_DN	27	0.674943	1.69085	0.0127273	0.0899887	1	3668	tags=56%, list=22%, signal=71%
MAHADEVAN_GIST_MORPHOLOGICAL_SWITCH	15	0.743038	1.68909	0.014733	0.0906629	1	642	tags=20%, list=4%, signal=21%
TAKEDA_TARGETS_OF_NUP98_HOXA9_FUSION_8D_DN	154	0.513653	1.68902	0.00617284	0.0903812	1	2241	tags=31%, list=13%, signal=35%
KEGG_CYTOSOLIC_DNA_SENSING_PATHWAY	36	0.617703	1.68855	0.0105263	0.0903084	1	1939	tags=31%, list=12%, signal=34%
BIOCARTA_MET_PATHWAY	37	0.632652	1.68673	0.00516351	0.0910254	1	2133	tags=32%, list=13%, signal=37%
MASRI_RESISTANCE_TO_TAMOXIFEN_AND_AROMATASE_INHIBITORS_DN	19	0.727847	1.68662	0.00853242	0.0907347	1	687	tags=47%, list=4%, signal=49%
SENGUPTA_NASOPHARYNGEAL_CARCINOMA_WITH_LMP1_DN	139	0.525013	1.68632	0.0140187	0.0905483	1	1322	tags=16%, list=8%, signal=17%
BIOCARTA_CDMAC_PATHWAY	16	0.749354	1.68539	0.0160142	0.0907085	1	727	tags=25%, list=4%, signal=26%
ATF2_S_UP.V1_DN	163	0.50278	1.68534	0.00896861	0.0904116	1	2280	tags=21%, list=14%, signal=24%
REACTOME_IL1_SIGNALING	38	0.631863	1.68477	0.00535714	0.0903897	1	2260	tags=29%, list=14%, signal=33%
SUMI_HNF4A_TARGETS	28	0.656573	1.68435	0.0111524	0.0902972	1	3154	tags=36%, list=19%, signal=44%
REACTOME_SIGNALING_BY_ILS	102	0.537744	1.68235	0.0152439	0.0911042	1	2360	tags=29%, list=14%, signal=34%
PID_SYNDECAN_3_PATHWAY	15	0.745116	1.68199	0.0185874	0.0909554	1	2231	tags=60%, list=13%, signal=69%
BRUECKNER_TARGETS_OF_MIRLET7A3_DN	72	0.56058	1.68014	0.00330033	0.0915964	1	1668	tags=29%, list=10%, signal=32%
GRAESSMANN_APOPTOSIS_BY_SERUM_DEPRIVATION_UP	500	0.460387	1.67798	0	0.0923804	1	2167	tags=24%, list=13%, signal=27%
BIOCARTA_HIVNEF_PATHWAY	55	0.597314	1.67791	0.0135823	0.0921191	1	1738	tags=31%, list=10%, signal=34%
BHAT_ESR1_TARGETS_VIA_AKT1_DN	81	0.547479	1.67699	0.00996678	0.0923497	1	1868	tags=33%, list=11%, signal=37%
SUNG_METASTASIS_STROMA_UP	105	0.531998	1.67555	0.00933126	0.0928388	1	1951	tags=34%, list=12%, signal=39%
LEF1_UP.V1_DN	174	0.503815	1.67486	0.00894188	0.0928795	1	2023	tags=33%, list=12%, signal=38%
ZHANG_TLX_TARGETS_60HR_UP	277	0.479208	1.67426	0.00290276	0.0927985	1	2443	tags=34%, list=15%, signal=39%
BIOCARTA_FAS_PATHWAY	28	0.652073	1.67373	0.00910747	0.0927651	1	1380	tags=39%, list=8%, signal=43%
WIELAND_UP_BY_HBV_INFECTION	88	0.547986	1.67307	0.00977199	0.0927361	1	2035	tags=36%, list=12%, signal=41%
KEGG_AMYOTROPHIC_LATERAL_SCLEROSIS_ALS	45	0.593622	1.67076	0.0147059	0.0937211	1	1465	tags=24%, list=9%, signal=27%
NABA_SECRETED_FACTORS	219	0.490552	1.67058	0.00435414	0.0935287	1	1384	tags=12%, list=8%, signal=13%
REACTOME_GPCR_LIGAND_BINDING	274	0.478572	1.66824	0.00278164	0.0944191	1	773	tags=7%, list=5%, signal=7%
DAVICIONI_PAX_FOXO1_SIGNATURE_IN_ARMS_UP	54	0.588318	1.66802	0.0118443	0.0942156	1	1940	tags=35%, list=12%, signal=40%
NABA_BASEMENT_MEMBRANES	36	0.605789	1.66736	0.015	0.0943333	1	2478	tags=39%, list=15%, signal=46%
SCHUETZ_BREAST_CANCER_DUCTAL_INVASIVE_DN	81	0.554828	1.66724	0.0145396	0.0940991	1	1121	tags=25%, list=7%, signal=26%
REACTOME_PHOSPHOLIPID_METABOLISM	180	0.498316	1.66639	0.0152672	0.0942924	1	2406	tags=30%, list=14%, signal=35%
KEGG_OTHER_GLYCAN_DEGRADATION	15	0.735063	1.66527	0.0129151	0.0945926	1	3181	tags=73%, list=19%, signal=91%
GENTILE_UV_RESPONSE_CLUSTER_D7	39	0.61729	1.6645	0.0262697	0.0947317	1	2198	tags=36%, list=13%, signal=41%
CHEN_LVAD_SUPPORT_OF_FAILING_HEART_DN	33	0.643397	1.66269	0.0171527	0.0953775	1	752	tags=21%, list=5%, signal=22%
TSUNODA_CISPLATIN_RESISTANCE_DN	49	0.602431	1.66221	0.0233333	0.0953012	1	1169	tags=35%, list=7%, signal=37%
VERHAAK_AML_WITH_NPM1_MUTATED_UP	147	0.509684	1.66175	0.00784929	0.095296	1	2205	tags=33%, list=13%, signal=38%
YANG_BREAST_CANCER_ESR1_UP	34	0.62488	1.6616	0.0267857	0.0950798	1	2033	tags=29%, list=12%, signal=33%
SCHUETZ_BREAST_CANCER_DUCTAL_INVASIVE_UP	305	0.46826	1.65998	0	0.0956386	1	1364	tags=20%, list=8%, signal=21%
VALK_AML_WITH_EVI1	21	0.68206	1.65744	0.0114723	0.0967642	1	952	tags=24%, list=6%, signal=25%
KEGG_GLYCEROLIPID_METABOLISM	43	0.599554	1.65508	0.0034904	0.0978146	1	2944	tags=49%, list=18%, signal=59%
TURASHVILI_BREAST_LOBULAR_CARCINOMA_VS_LOBULAR_NORMAL_UP	87	0.544807	1.65477	0.00822368	0.0976881	1	2864	tags=33%, list=17%, signal=40%
HUANG_DASATINIB_RESISTANCE_UP	77	0.550615	1.65459	0.0167504	0.0975177	1	1716	tags=39%, list=10%, signal=43%
BECKER_TAMOXIFEN_RESISTANCE_UP	45	0.602085	1.65413	0.0136752	0.097434	1	2176	tags=42%, list=13%, signal=48%
KEGG_ENDOMETRIAL_CANCER	51	0.591336	1.65311	0.0131796	0.0977863	1	2161	tags=31%, list=13%, signal=36%
TONKS_TARGETS_OF_RUNX1_RUNX1T1_FUSION_HSC_DN	163	0.505381	1.65205	0.00728863	0.0981022	1	1058	tags=15%, list=6%, signal=16%
GEISS_RESPONSE_TO_DSRNA_UP	35	0.632219	1.65201	0.0194346	0.0978082	1	1424	tags=51%, list=9%, signal=56%
FARMER_BREAST_CANCER_CLUSTER_1	27	0.650373	1.6519	0.0149254	0.0975629	1	1509	tags=37%, list=9%, signal=41%
REACTOME_TAK1_ACTIVATES_NFKB_BY_PHOSPHORYLATION_AND_ACTIVATION_OF_IKKS_COMPLEX	22	0.689052	1.65003	0.0140351	0.0984337	1	633	tags=27%, list=4%, signal=28%
KLEIN_PRIMARY_EFFUSION_LYMPHOMA_DN	53	0.587542	1.64892	0.00676819	0.0988125	1	2082	tags=32%, list=12%, signal=37%
BIOCARTA_DEATH_PATHWAY	33	0.63418	1.64733	0.0152801	0.0994736	1	1939	tags=39%, list=12%, signal=44%
DORN_ADENOVIRUS_INFECTION_24HR_DN	43	0.594566	1.64597	0.0189655	0.0999262	1	1057	tags=33%, list=6%, signal=35%
CAHOY_ASTROGLIAL	87	0.538113	1.64513	0.0175159	0.100114	1	2552	tags=38%, list=15%, signal=45%
BIOCARTA_G1_PATHWAY	27	0.641524	1.64284	0.0144404	0.101288	1	1703	tags=44%, list=10%, signal=49%
EGFR_UP.V1_UP	185	0.486163	1.64203	0.0131772	0.10147	1	1361	tags=26%, list=8%, signal=29%
PID_RAC1_PATHWAY	51	0.581054	1.64031	0.0136519	0.102174	1	2283	tags=31%, list=14%, signal=36%
CHIARADONNA_NEOPLASTIC_TRANSFORMATION_CDC25_UP	112	0.520965	1.6397	0.0193861	0.102197	1	1583	tags=22%, list=9%, signal=24%
SATO_SILENCED_BY_METHYLATION_IN_PANCREATIC_CANCER_1	346	0.457145	1.6386	0.00141044	0.102615	1	2280	tags=27%, list=14%, signal=31%
ZHANG_TLX_TARGETS_UP	104	0.524187	1.63829	0.0139969	0.102489	1	2138	tags=36%, list=13%, signal=41%
BEIER_GLIOMA_STEM_CELL_DN	58	0.576024	1.63784	0.0156794	0.102456	1	3973	tags=52%, list=24%, signal=68%
ROY_WOUND_BLOOD_VESSEL_UP	44	0.600008	1.63614	0.0124113	0.10321	1	715	tags=25%, list=4%, signal=26%
MIKKELSEN_MEF_LCP_WITH_H3K27ME3	48	0.586805	1.63509	0.0189655	0.103536	1	2023	tags=21%, list=12%, signal=24%
KEGG_PANCREATIC_CANCER	69	0.551374	1.63458	0.0224359	0.103552	1	1876	tags=28%, list=11%, signal=31%
WANG_IMMORTALIZED_BY_HOXA9_AND_MEIS1_DN	20	0.689703	1.63371	0.0168539	0.1038	1	45	tags=15%, list=0%, signal=15%
OKUMURA_INFLAMMATORY_RESPONSE_LPS	168	0.488426	1.63161	0.00612557	0.104777	1	1053	tags=19%, list=6%, signal=20%
KEGG_METABOLISM_OF_XENOBIOTICS_BY_CYTOCHROME_P450	42	0.596634	1.63094	0.0218487	0.104974	1	1583	tags=21%, list=9%, signal=24%
REACTOME_RIG_I_MDA5_MEDIATED_INDUCTION_OF_IFN_ALPHA_BETA_PATHWAYS	59	0.569691	1.63044	0.015625	0.104987	1	1311	tags=31%, list=8%, signal=33%
DEBIASI_APOPTOSIS_BY_REOVIRUS_INFECTION_UP	300	0.467809	1.62958	0.00561798	0.105177	1	1984	tags=25%, list=12%, signal=28%
HOWLIN_PUBERTAL_MAMMARY_GLAND	59	0.566282	1.62818	0.00998336	0.105692	1	1940	tags=29%, list=12%, signal=32%
WU_CELL_MIGRATION	178	0.491368	1.62795	0.0120482	0.105509	1	1993	tags=35%, list=12%, signal=39%
XU_AKT1_TARGETS_6HR	27	0.636526	1.62548	0.0213144	0.106719	1	1626	tags=33%, list=10%, signal=37%
HIRSCH_CELLULAR_TRANSFORMATION_SIGNATURE_DN	99	0.526019	1.62528	0.0211161	0.106508	1	2147	tags=34%, list=13%, signal=39%
RUTELLA_RESPONSE_TO_CSF2RB_AND_IL4_DN	282	0.464644	1.62474	0.00689655	0.106561	1	2205	tags=25%, list=13%, signal=29%
LI_WILMS_TUMOR_VS_FETAL_KIDNEY_1_UP	173	0.487026	1.6222	0.0131772	0.10799	1	2124	tags=31%, list=13%, signal=35%
BIOCARTA_TOLL_PATHWAY	34	0.61442	1.62093	0.0174216	0.108426	1	3990	tags=59%, list=24%, signal=77%
REACTOME_PTM_GAMMA_CARBOXYLATION_HYPUSINE_FORMATION_AND_ARYLSULFATASE_ACTIVATION	21	0.678867	1.62032	0.039783	0.108541	1	2823	tags=38%, list=17%, signal=46%
PID_P75_NTR_PATHWAY	63	0.549173	1.61928	0.00661157	0.108927	1	2231	tags=33%, list=13%, signal=38%
BROWN_MYELOID_CELL_DEVELOPMENT_UP	146	0.494101	1.61888	0.0150602	0.108875	1	1591	tags=21%, list=10%, signal=23%
LENAOUR_DENDRITIC_CELL_MATURATION_DN	117	0.517427	1.61729	0.0307443	0.109583	1	1629	tags=22%, list=10%, signal=24%
BROWNE_HCMV_INFECTION_4HR_UP	48	0.573555	1.61718	0.0201681	0.109329	1	2032	tags=33%, list=12%, signal=38%
KOKKINAKIS_METHIONINE_DEPRIVATION_48HR_UP	122	0.505097	1.61709	0.00759878	0.10908	1	1539	tags=28%, list=9%, signal=30%
REACTOME_INTERFERON_SIGNALING	134	0.501118	1.61656	0.0127796	0.10916	1	1728	tags=25%, list=10%, signal=28%
ZEMBUTSU_SENSITIVITY_TO_CYCLOPHOSPHAMIDE	16	0.700918	1.6163	0.028169	0.109008	1	2382	tags=44%, list=14%, signal=51%
VANTVEER_BREAST_CANCER_ESR1_UP	158	0.487379	1.61592	0.0102489	0.108971	1	2045	tags=24%, list=12%, signal=27%
XU_RESPONSE_TO_TRETINOIN_UP	16	0.738274	1.61579	0.0277264	0.108761	1	1460	tags=38%, list=9%, signal=41%
MARZEC_IL2_SIGNALING_DN	33	0.608441	1.61563	0.0227273	0.108545	1	1690	tags=30%, list=10%, signal=34%
MARSON_FOXP3_TARGETS_UP	59	0.547088	1.61393	0.00840336	0.109376	1	1547	tags=29%, list=9%, signal=32%
CHIANG_LIVER_CANCER_SUBCLASS_PROLIFERATION_DN	143	0.492986	1.61349	0.00762195	0.109358	1	1767	tags=21%, list=11%, signal=23%
REACTOME_TIGHT_JUNCTION_INTERACTIONS	23	0.668785	1.61309	0.0278746	0.109354	1	2501	tags=48%, list=15%, signal=56%
PID_TCPTP_PATHWAY	42	0.587331	1.6126	0.00713012	0.109374	1	1072	tags=24%, list=6%, signal=25%
CREIGHTON_ENDOCRINE_THERAPY_RESISTANCE_5	438	0.447585	1.61225	0	0.10932	1	2905	tags=35%, list=17%, signal=41%
KORKOLA_SEMINOMA_UP	39	0.599324	1.61174	0.025	0.109411	1	3634	tags=56%, list=22%, signal=72%
KARLSSON_TGFB1_TARGETS_DN	199	0.479109	1.60798	0.0182584	0.111645	1	2328	tags=31%, list=14%, signal=36%
AKT_UP.V1_UP	154	0.489007	1.60744	0.0158228	0.111738	1	1304	tags=22%, list=8%, signal=24%
KHETCHOUMIAN_TRIM24_TARGETS_UP	44	0.580559	1.60718	0.0130933	0.111591	1	2076	tags=36%, list=12%, signal=41%
REACTOME_L1CAM_INTERACTIONS	82	0.530133	1.60712	0.00822368	0.111327	1	2561	tags=32%, list=15%, signal=37%
AMIT_SERUM_RESPONSE_240_MCF10A	55	0.555589	1.60688	0.0163934	0.111193	1	1560	tags=27%, list=9%, signal=30%
PID_INSULIN_GLUCOSE_PATHWAY	24	0.658746	1.60679	0.0322004	0.110942	1	2805	tags=50%, list=17%, signal=60%
REACTOME_INNATE_IMMUNE_SYSTEM	206	0.473077	1.60646	0.00577201	0.11089	1	2126	tags=22%, list=13%, signal=25%
KEGG_P53_SIGNALING_PATHWAY	65	0.552131	1.60611	0.016835	0.110799	1	2636	tags=40%, list=16%, signal=47%
WESTON_VEGFA_TARGETS_3HR	69	0.543968	1.60496	0.0181518	0.111286	1	975	tags=17%, list=6%, signal=18%
APPEL_IMATINIB_RESPONSE	31	0.615087	1.60398	0.0264084	0.111635	1	2189	tags=48%, list=13%, signal=56%
KIM_WT1_TARGETS_UP	210	0.473243	1.60391	0.00849858	0.111373	1	826	tags=17%, list=5%, signal=18%
NEWMAN_ERCC6_TARGETS_DN	33	0.594147	1.60357	0.0188679	0.111314	1	1873	tags=27%, list=11%, signal=31%
KEGG_CELL_ADHESION_MOLECULES_CAMS	109	0.511031	1.60283	0.0170015	0.111568	1	2185	tags=28%, list=13%, signal=31%
JISON_SICKLE_CELL_DISEASE_UP	170	0.48244	1.60273	0.0121212	0.111321	1	3273	tags=42%, list=20%, signal=51%
CAIRO_HEPATOBLASTOMA_CLASSES_DN	184	0.476259	1.60238	0.0145138	0.111317	1	3112	tags=39%, list=19%, signal=47%
BAUS_TFF2_TARGETS_UP	22	0.666263	1.60124	0.0202952	0.111845	1	1588	tags=36%, list=10%, signal=40%
KEGG_FC_EPSILON_RI_SIGNALING_PATHWAY	69	0.5424	1.59994	0.0212766	0.112416	1	727	tags=7%, list=4%, signal=8%
HOFMANN_MYELODYSPLASTIC_SYNDROM_HIGH_RISK_DN	15	0.697888	1.59948	0.0278293	0.112423	1	1764	tags=20%, list=11%, signal=22%
FURUKAWA_DUSP6_TARGETS_PCI35_UP	69	0.534514	1.5991	0.0246711	0.112397	1	1176	tags=35%, list=7%, signal=37%
LIN_SILENCED_BY_TUMOR_MICROENVIRONMENT	98	0.512349	1.59852	0.0173228	0.112518	1	2012	tags=28%, list=12%, signal=31%
WEST_ADRENOCORTICAL_TUMOR_DN	487	0.433617	1.5981	0	0.112519	1	2181	tags=21%, list=13%, signal=23%
REACTOME_ANTIGEN_PROCESSING_CROSS_PRESENTATION	69	0.533363	1.59772	0.0102041	0.112493	1	1344	tags=23%, list=8%, signal=25%
ISSAEVA_MLL2_TARGETS	56	0.5556	1.5971	0.0271647	0.11265	1	666	tags=27%, list=4%, signal=28%
FRASOR_RESPONSE_TO_ESTRADIOL_DN	79	0.528968	1.59622	0.0115702	0.113058	1	2012	tags=42%, list=12%, signal=47%
KEGG_SMALL_CELL_LUNG_CANCER	83	0.521799	1.59564	0.010687	0.113216	1	2161	tags=34%, list=13%, signal=39%
DORN_ADENOVIRUS_INFECTION_12HR_UP	28	0.635623	1.5944	0.0233813	0.113762	1	550	tags=29%, list=3%, signal=29%
REACTOME_DOWNSTREAM_SIGNALING_EVENTS_OF_B_CELL_RECEPTOR_BCR	91	0.50667	1.59285	0.00944882	0.114569	1	1418	tags=16%, list=9%, signal=18%
REACTOME_POST_TRANSLATIONAL_PROTEIN_MODIFICATION	167	0.478804	1.59181	0.010279	0.114937	1	3470	tags=34%, list=21%, signal=43%
LEIN_MEDULLA_MARKERS	73	0.531264	1.59111	0.0229133	0.115088	1	2009	tags=23%, list=12%, signal=26%
ONDER_CDH1_TARGETS_3_DN	52	0.556098	1.5911	0.0189329	0.114804	1	773	tags=21%, list=5%, signal=22%
NOJIMA_SFRP2_TARGETS_UP	28	0.628614	1.59105	0.0274914	0.114562	1	826	tags=29%, list=5%, signal=30%
REACTOME_RESPONSE_TO_ELEVATED_PLATELET_CYTOSOLIC_CA2_	72	0.536692	1.59079	0.0194489	0.114457	1	3464	tags=38%, list=21%, signal=47%
FONTAINE_FOLLICULAR_THYROID_ADENOMA_UP	60	0.54889	1.59063	0.0116086	0.114254	1	1073	tags=25%, list=6%, signal=27%
PID_AJDISS_2PATHWAY	47	0.570007	1.58827	0.0280702	0.115712	1	761	tags=21%, list=5%, signal=22%
KINSEY_TARGETS_OF_EWSR1_FLII_FUSION_DN	300	0.457062	1.58826	0.00562588	0.115431	1	1706	tags=27%, list=10%, signal=30%
CROMER_TUMORIGENESIS_UP	53	0.562148	1.58802	0.0213816	0.115273	1	1590	tags=32%, list=10%, signal=35%
WIEDERSCHAIN_TARGETS_OF_BMI1_AND_PCGF2	54	0.545558	1.58794	0.0284757	0.115026	1	1361	tags=28%, list=8%, signal=30%
NADERI_BREAST_CANCER_PROGNOSIS_DN	15	0.698567	1.58765	0.0261682	0.114951	1	1566	tags=40%, list=9%, signal=44%
BCAT_BILD_ET_AL_DN	43	0.560553	1.58685	0.0291595	0.115201	1	2260	tags=37%, list=14%, signal=43%
FERRANDO_T_ALL_WITH_MLL_ENL_FUSION_UP	82	0.517394	1.58662	0.0118044	0.115081	1	2006	tags=24%, list=12%, signal=28%
GAUSSMANN_MLL_AF4_FUSION_TARGETS_E_UP	85	0.523021	1.58617	0.0275974	0.11508	1	2478	tags=28%, list=15%, signal=33%
MIKKELSEN_MCV6_ICP_WITH_H3K27ME3	54	0.568701	1.58601	0.0158228	0.114933	1	180	tags=4%, list=1%, signal=4%
DAZARD_UV_RESPONSE_CLUSTER_G28	18	0.676393	1.58556	0.04	0.114944	1	941	tags=33%, list=6%, signal=35%
REACTOME_AMYLOIDS	61	0.550468	1.58449	0.0158172	0.115469	1	1759	tags=30%, list=11%, signal=33%
KANNAN_TP53_TARGETS_UP	52	0.557574	1.58408	0.0267112	0.115549	1	2181	tags=42%, list=13%, signal=49%
WARTERS_IR_RESPONSE_5GY	43	0.58265	1.58308	0.0238908	0.116004	1	2570	tags=35%, list=15%, signal=41%
WESTON_VEGFA_TARGETS	99	0.503383	1.58263	0.00991735	0.116018	1	707	tags=12%, list=4%, signal=13%
SIG_PIP3_SIGNALING_IN_CARDIAC_MYOCTES	65	0.54316	1.58156	0.0177994	0.116498	1	2957	tags=43%, list=18%, signal=52%
REACTOME_INTEGRIN_CELL_SURFACE_INTERACTIONS	76	0.524459	1.58055	0.0170068	0.116859	1	2255	tags=26%, list=14%, signal=30%
LIEN_BREAST_CARCINOMA_METAPLASTIC_VS_DUCTAL_DN	99	0.495115	1.58046	0.00634921	0.116623	1	3751	tags=36%, list=22%, signal=47%
WANG_RESPONSE_TO_GSK3_INHIBITOR_SB216763_UP	330	0.45223	1.57852	0.00275862	0.117618	1	2440	tags=28%, list=15%, signal=32%
MURATA_VIRULENCE_OF_H_PILORI	21	0.656022	1.57699	0.0362069	0.118495	1	1882	tags=38%, list=11%, signal=43%
BHAT_ESR1_TARGETS_NOT_VIA_AKT1_DN	86	0.52149	1.5769	0.0264797	0.118267	1	1723	tags=34%, list=10%, signal=37%
REACTOME_HS_GAG_DEGRADATION	19	0.681716	1.57659	0.0415879	0.118241	1	3127	tags=68%, list=19%, signal=84%
GRAHAM_CML_QUIESCENT_VS_CML_DIVIDING_UP	21	0.645994	1.57653	0.020073	0.117993	1	773	tags=29%, list=5%, signal=30%
STEARMAN_TUMOR_FIELD_EFFECT_UP	28	0.616676	1.57642	0.0306859	0.117798	1	2356	tags=36%, list=14%, signal=42%
SCHEIDEREIT_IKK_TARGETS	18	0.677948	1.57605	0.0311958	0.117769	1	3723	tags=56%, list=22%, signal=71%
BIOCARTA_AGR_PATHWAY	34	0.599445	1.57599	0.0267857	0.117527	1	2669	tags=35%, list=16%, signal=42%
LIU_PROSTATE_CANCER_DN	421	0.436494	1.5757	0	0.11744	1	2540	tags=28%, list=15%, signal=32%
DIAZ_CHRONIC_MEYLOGENOUS_LEUKEMIA_DN	98	0.504061	1.5746	0.0126183	0.117923	1	1351	tags=20%, list=8%, signal=22%
PAL_PRMT5_TARGETS_DN	26	0.63405	1.57429	0.0363636	0.117868	1	934	tags=31%, list=6%, signal=33%
PHONG_TNF_TARGETS_UP	62	0.534086	1.5735	0.0204429	0.118181	1	941	tags=37%, list=6%, signal=39%
KEGG_SPHINGOLIPID_METABOLISM	37	0.588724	1.57236	0.0170068	0.118707	1	3377	tags=49%, list=20%, signal=61%
KERLEY_RESPONSE_TO_CISPLATIN_UP	41	0.583698	1.57217	0.0218855	0.118577	1	1173	tags=39%, list=7%, signal=42%
RODRIGUES_DCC_TARGETS_DN	118	0.485447	1.57037	0.0139104	0.119632	1	1871	tags=29%, list=11%, signal=32%
SAMOLS_TARGETS_OF_KHSV_MIRNAS_DN	52	0.550218	1.56986	0.0222603	0.119706	1	2030	tags=31%, list=12%, signal=35%
LOPEZ_EPITHELIOID_MESOTHELIOMA	16	0.684876	1.56982	0.0390071	0.11945	1	2023	tags=25%, list=12%, signal=28%
PID_AVB3_INTEGRIN_PATHWAY	72	0.526214	1.56926	0.0245499	0.11957	1	2255	tags=25%, list=14%, signal=29%
REACTOME_ACTIVATION_OF_NF_KAPPAB_IN_B_CELLS	60	0.541332	1.56917	0.0225443	0.119359	1	625	tags=12%, list=4%, signal=12%
CHARAFE_BREAST_CANCER_LUMINAL_VS_MESENCHYMAL_UP	429	0.435136	1.56886	0.00133511	0.119296	1	3157	tags=33%, list=19%, signal=40%
KEGG_COMPLEMENT_AND_COAGULATION_CASCADES	52	0.554837	1.56884	0.0199336	0.119036	1	205	tags=12%, list=1%, signal=12%
REACTOME_RIP_MEDIATED_NFKB_ACTIVATION_VIA_DAI	15	0.683446	1.56873	0.044405	0.118837	1	1939	tags=47%, list=12%, signal=53%
LIAN_LIPA_TARGETS_6M	48	0.561959	1.56849	0.0166113	0.118739	1	2903	tags=42%, list=17%, signal=50%
PID_P53_DOWNSTREAM_PATHWAY	133	0.47952	1.56831	0.0197269	0.118594	1	2018	tags=29%, list=12%, signal=33%
RIGGINS_TAMOXIFEN_RESISTANCE_DN	208	0.46404	1.56825	0.0121212	0.118372	1	2033	tags=30%, list=12%, signal=34%
SUBTIL_PROGESTIN_TARGETS	34	0.592187	1.56646	0.0285714	0.119442	1	2860	tags=44%, list=17%, signal=53%
KORKOLA_YOLK_SAC_TUMOR_UP	20	0.656101	1.56618	0.0328467	0.119354	1	3248	tags=50%, list=19%, signal=62%
KEGG_CHRONIC_MYELOID_LEUKEMIA	73	0.524256	1.56604	0.0160772	0.119193	1	2161	tags=30%, list=13%, signal=34%
SMID_BREAST_CANCER_NORMAL_LIKE_UP	368	0.43577	1.56563	0.00266312	0.119199	1	2056	tags=17%, list=12%, signal=18%
OUYANG_PROSTATE_CANCER_MARKERS	18	0.664267	1.5641	0.0275735	0.120081	1	752	tags=28%, list=5%, signal=29%
REACTOME_DIABETES_PATHWAYS	119	0.487844	1.56362	0.015528	0.120158	1	1610	tags=13%, list=10%, signal=14%
REACTOME_SIGNALING_BY_NODAL	15	0.690115	1.56291	0.0421793	0.120404	1	409	tags=20%, list=2%, signal=20%
GROSS_HYPOXIA_VIA_ELK3_DN	146	0.47758	1.56252	0.0174326	0.120433	1	1112	tags=18%, list=7%, signal=19%
KEEN_RESPONSE_TO_ROSIGLITAZONE_DN	98	0.509874	1.5623	0.0161031	0.120333	1	1539	tags=28%, list=9%, signal=30%
PID_CD40_PATHWAY	28	0.617708	1.5619	0.0249554	0.120354	1	2439	tags=43%, list=15%, signal=50%
LINDGREN_BLADDER_CANCER_HIGH_RECURRENCE	47	0.555011	1.56079	0.0315236	0.120922	1	337	tags=17%, list=2%, signal=17%
LINDSTEDT_DENDRITIC_CELL_MATURATION_B	50	0.549493	1.56054	0.0225694	0.120868	1	861	tags=32%, list=5%, signal=34%
BOYAULT_LIVER_CANCER_SUBCLASS_G5_DN	27	0.619575	1.55921	0.0213144	0.1216	1	2391	tags=44%, list=14%, signal=52%
TAKEDA_TARGETS_OF_NUP98_HOXA9_FUSION_10D_DN	106	0.493883	1.55742	0.0172144	0.1226	1	1435	tags=25%, list=9%, signal=28%
NAKAMURA_ADIPOGENESIS_EARLY_UP	56	0.547221	1.55724	0.0424144	0.122487	1	2246	tags=36%, list=13%, signal=41%
PHONG_TNF_RESPONSE_VIA_P38_PARTIAL	156	0.468478	1.55653	0.0198171	0.122792	1	1151	tags=28%, list=7%, signal=29%
KEGG_GLYCOSAMINOGLYCAN_DEGRADATION	21	0.636385	1.55645	0.0391459	0.122578	1	3398	tags=76%, list=20%, signal=96%
VANTVEER_BREAST_CANCER_METASTASIS_UP	51	0.548265	1.55594	0.0273504	0.1227	1	2411	tags=37%, list=14%, signal=43%
WILENSKY_RESPONSE_TO_DARAPLADIB	26	0.612334	1.55561	0.045614	0.122654	1	2356	tags=38%, list=14%, signal=45%
LIAN_LIPA_TARGETS_3M	41	0.561705	1.55319	0.0320405	0.124211	1	2903	tags=41%, list=17%, signal=50%
DANG_MYC_TARGETS_DN	29	0.618676	1.55301	0.0398613	0.124076	1	1138	tags=38%, list=7%, signal=41%
LTE2_UP.V1_DN	185	0.464437	1.55291	0.0146843	0.123864	1	1589	tags=29%, list=10%, signal=32%
ZHAN_MULTIPLE_MYELOMA_PR_DN	42	0.577712	1.54629	0.0358362	0.128843	1	3226	tags=45%, list=19%, signal=56%
ZHAN_MULTIPLE_MYELOMA_LB_DN	35	0.576189	1.546	0.0242326	0.128791	1	2858	tags=46%, list=17%, signal=55%
CHIBA_RESPONSE_TO_TSA_DN	23	0.625017	1.54591	0.0285714	0.128589	1	1254	tags=30%, list=8%, signal=33%
BOYLAN_MULTIPLE_MYELOMA_C_D_DN	207	0.452859	1.54547	0.0147929	0.128657	1	2710	tags=28%, list=16%, signal=32%
CONCANNON_APOPTOSIS_BY_EPOXOMICIN_UP	227	0.445336	1.54369	0.0130246	0.129832	1	1797	tags=26%, list=11%, signal=29%
CLASPER_LYMPHATIC_VESSELS_DURING_METASTASIS_UP	20	0.644336	1.54352	0.0386029	0.129676	1	963	tags=40%, list=6%, signal=42%
GARCIA_TARGETS_OF_FLI1_AND_DAX1_UP	56	0.540325	1.54263	0.0324232	0.13007	1	1568	tags=25%, list=9%, signal=28%
MACLACHLAN_BRCA1_TARGETS_DN	15	0.679678	1.54262	0.0397727	0.1298	1	3301	tags=47%, list=20%, signal=58%
GENTLES_LEUKEMIC_STEM_CELL_UP	26	0.606359	1.54237	0.02693	0.129763	1	411	tags=19%, list=2%, signal=20%
ESC_J1_UP_LATE.V1_UP	166	0.460414	1.54172	0.017316	0.130043	1	1371	tags=25%, list=8%, signal=27%
KRAS.50_UP.V1_DN	37	0.573723	1.54011	0.0296684	0.131147	1	1425	tags=22%, list=9%, signal=24%
ZHANG_ANTIVIRAL_RESPONSE_TO_RIBAVIRIN_UP	28	0.610341	1.53976	0.03125	0.131173	1	1662	tags=36%, list=10%, signal=40%
BIOCARTA_IL22BP_PATHWAY	15	0.691163	1.53824	0.0347985	0.132131	1	1225	tags=40%, list=7%, signal=43%
BIOCARTA_MTA3_PATHWAY	16	0.68305	1.53784	0.0466418	0.132146	1	1386	tags=25%, list=8%, signal=27%
DAZARD_RESPONSE_TO_UV_SCC_UP	118	0.482328	1.53734	0.0318471	0.132333	1	941	tags=17%, list=6%, signal=18%
SENGUPTA_NASOPHARYNGEAL_CARCINOMA_DN	305	0.437109	1.53627	0.00277778	0.132937	1	2570	tags=18%, list=15%, signal=21%
PID_ECADHERIN_KERATINOCYTE_PATHWAY	21	0.637181	1.53555	0.0418182	0.133206	1	2409	tags=38%, list=14%, signal=44%
HAN_JNK_SINGALING_UP	32	0.58925	1.53462	0.035473	0.133687	1	507	tags=28%, list=3%, signal=29%
BERENJENO_ROCK_SIGNALING_NOT_VIA_RHOA_UP	27	0.613366	1.53452	0.0344828	0.133509	1	1537	tags=30%, list=9%, signal=33%
PID_TRAIL_PATHWAY	28	0.597307	1.53277	0.0428305	0.13472	1	2161	tags=46%, list=13%, signal=53%
CHANG_CORE_SERUM_RESPONSE_DN	196	0.455911	1.53157	0.0136778	0.135426	1	2296	tags=30%, list=14%, signal=34%
REACTOME_LATENT_INFECTION_OF_HOMO_SAPIENS_WITH_MYCOBACTERIUM_TUBERCULOSIS	29	0.603989	1.53142	0.0380435	0.135304	1	2615	tags=34%, list=16%, signal=41%
AKT_UP_MTOR_DN.V1_UP	165	0.463728	1.53089	0.016369	0.1355	1	1303	tags=24%, list=8%, signal=25%
DAVICIONI_TARGETS_OF_PAX_FOXO1_FUSIONS_UP	235	0.446496	1.53084	0.015896	0.135258	1	1534	tags=28%, list=9%, signal=30%
BMI1_DN_MEL18_DN.V1_UP	133	0.473951	1.53046	0.0208955	0.13535	1	1361	tags=27%, list=8%, signal=29%
PAPASPYRIDONOS_UNSTABLE_ATEROSCLEROTIC_PLAQUE_UP	47	0.538431	1.52952	0.0317195	0.1359	1	2607	tags=49%, list=16%, signal=58%
NIELSEN_GIST_VS_SYNOVIAL_SARCOMA_DN	15	0.679404	1.52917	0.0309091	0.135926	1	1234	tags=33%, list=7%, signal=36%
REACTOME_SIGNAL_TRANSDUCTION_BY_L1	34	0.583787	1.52909	0.0311419	0.135712	1	2729	tags=44%, list=16%, signal=53%
KOKKINAKIS_METHIONINE_DEPRIVATION_96HR_UP	108	0.480402	1.52855	0.0186625	0.135869	1	1539	tags=27%, list=9%, signal=29%
REACTOME_RNA_POL_I_PROMOTER_OPENING	48	0.544368	1.52698	0.0480274	0.13695	1	1663	tags=25%, list=10%, signal=28%
PID_RXR_VDR_PATHWAY	25	0.60427	1.52692	0.0302521	0.136711	1	1114	tags=20%, list=7%, signal=21%
LIU_SOX4_TARGETS_UP	134	0.468314	1.52688	0.0226904	0.136469	1	2171	tags=31%, list=13%, signal=35%
VALK_AML_CLUSTER_12	27	0.621023	1.52618	0.0351494	0.13679	1	1344	tags=33%, list=8%, signal=36%
CSR_EARLY_UP.V1_DN	135	0.477916	1.52417	0.0157729	0.138226	1	1870	tags=21%, list=11%, signal=24%
BIOCARTA_KERATINOCYTE_PATHWAY	45	0.544027	1.52403	0.0444811	0.138067	1	2044	tags=27%, list=12%, signal=30%
COWLING_MYCN_TARGETS	38	0.569406	1.52316	0.0392857	0.138526	1	2550	tags=32%, list=15%, signal=37%
MAGRANGEAS_MULTIPLE_MYELOMA_IGLL_VS_IGLK_UP	39	0.576132	1.52304	0.0324149	0.138334	1	1738	tags=23%, list=10%, signal=26%
PRC2_EDD_UP.V1_DN	160	0.466257	1.52249	0.0147493	0.138575	1	1991	tags=26%, list=12%, signal=29%
KEGG_TYPE_II_DIABETES_MELLITUS	45	0.55005	1.5221	0.0305603	0.138617	1	900	tags=11%, list=5%, signal=12%
ONDER_CDH1_TARGETS_1_UP	131	0.467277	1.5219	0.0153374	0.138498	1	2411	tags=37%, list=14%, signal=42%
REACTOME_CELL_CELL_JUNCTION_ORGANIZATION	42	0.546747	1.52173	0.0393162	0.138351	1	2501	tags=40%, list=15%, signal=47%
SMID_BREAST_CANCER_LUMINAL_B_DN	455	0.418376	1.52076	0.00264901	0.138957	1	1230	tags=16%, list=7%, signal=16%
ZHAN_MULTIPLE_MYELOMA_UP	59	0.536944	1.52044	0.0358362	0.13898	1	1336	tags=20%, list=8%, signal=22%
PELLICCIOTTA_HDAC_IN_ANTIGEN_PRESENTATION_DN	49	0.554041	1.5196	0.035461	0.139406	1	2460	tags=35%, list=15%, signal=41%
CHEN_LVAD_SUPPORT_OF_FAILING_HEART_UP	98	0.494623	1.51923	0.0228385	0.139443	1	1116	tags=22%, list=7%, signal=24%
FRASOR_RESPONSE_TO_SERM_OR_FULVESTRANT_UP	19	0.653924	1.5192	0.0521739	0.139188	1	2306	tags=42%, list=14%, signal=49%
KIM_PTEN_TARGETS_UP	18	0.643151	1.51864	0.0543478	0.139397	1	579	tags=33%, list=3%, signal=34%
PROVENZANI_METASTASIS_DN	135	0.467979	1.51814	0.0170543	0.139561	1	1662	tags=28%, list=10%, signal=31%
SA_CASPASE_CASCADE	17	0.655622	1.51807	0.0467938	0.139321	1	1204	tags=35%, list=7%, signal=38%
BIOCARTA_PPARA_PATHWAY	51	0.540606	1.51642	0.0370968	0.140373	1	1351	tags=20%, list=8%, signal=21%
CROMER_METASTASIS_UP	74	0.50819	1.51351	0.0310458	0.142664	1	2031	tags=34%, list=12%, signal=38%
ZHENG_FOXP3_TARGETS_IN_T_LYMPHOCYTE_DN	31	0.580208	1.51341	0.037702	0.142437	1	1072	tags=16%, list=6%, signal=17%
NIELSEN_LEIOMYOSARCOMA_CNN1_UP	18	0.635011	1.513	0.0507246	0.142503	1	1434	tags=33%, list=9%, signal=36%
GUILLAUMOND_KLF10_TARGETS_DN	25	0.614821	1.51269	0.0429907	0.142474	1	3471	tags=60%, list=21%, signal=76%
GU_PDEF_TARGETS_UP	67	0.513022	1.51241	0.0281457	0.142449	1	946	tags=21%, list=6%, signal=22%
PID_BCR_5PATHWAY	64	0.511937	1.51198	0.0237288	0.142531	1	2118	tags=23%, list=13%, signal=27%
XU_GH1_EXOGENOUS_TARGETS_UP	61	0.5191	1.51125	0.0317195	0.142885	1	1110	tags=18%, list=7%, signal=19%
QI_PLASMACYTOMA_UP	227	0.44478	1.51027	0.0131965	0.143482	1	1695	tags=19%, list=10%, signal=21%
KEGG_MELANOMA	66	0.513487	1.50871	0.0232198	0.144514	1	2161	tags=27%, list=13%, signal=31%
SIG_PIP3_SIGNALING_IN_B_LYMPHOCYTES	34	0.579278	1.50835	0.0470163	0.144619	1	2957	tags=44%, list=18%, signal=54%
BIOCARTA_PYK2_PATHWAY	28	0.589077	1.50694	0.054386	0.145559	1	2255	tags=39%, list=14%, signal=45%
VERRECCHIA_EARLY_RESPONSE_TO_TGFB1	57	0.518755	1.50648	0.0289608	0.145667	1	591	tags=18%, list=4%, signal=18%
BIOCARTA_CERAMIDE_PATHWAY	22	0.614661	1.50605	0.047532	0.145771	1	1939	tags=41%, list=12%, signal=46%
REACTOME_SYNTHESIS_OF_PIPS_AT_THE_PLASMA_MEMBRANE	28	0.606518	1.50577	0.0494506	0.145766	1	4103	tags=61%, list=25%, signal=80%
MULLIGHAN_MLL_SIGNATURE_2_UP	389	0.415747	1.5055	0.00815217	0.145725	1	3551	tags=36%, list=21%, signal=45%
LEE_EARLY_T_LYMPHOCYTE_DN	52	0.535102	1.50508	0.0170068	0.145779	1	2287	tags=40%, list=14%, signal=47%
KRAS.600_UP.V1_DN	212	0.443802	1.50406	0.021309	0.146414	1	2495	tags=19%, list=15%, signal=22%
FOSTER_KDM1A_TARGETS_UP	205	0.440848	1.50396	0.027027	0.146226	1	2453	tags=25%, list=15%, signal=29%
JAATINEN_HEMATOPOIETIC_STEM_CELL_DN	165	0.45401	1.50346	0.0131965	0.146418	1	1676	tags=24%, list=10%, signal=27%
WILCOX_RESPONSE_TO_PROGESTERONE_DN	53	0.522018	1.50155	0.029654	0.147951	1	1361	tags=19%, list=8%, signal=20%
OZEN_MIR125B1_TARGETS	25	0.599471	1.50133	0.0548673	0.147868	1	1820	tags=44%, list=11%, signal=49%
BIOCARTA_ARAP_PATHWAY	17	0.642594	1.50128	0.061706	0.147633	1	2957	tags=53%, list=18%, signal=64%
KEGG_COLORECTAL_CANCER	61	0.510135	1.50107	0.0345964	0.147578	1	1543	tags=21%, list=9%, signal=23%
PID_INTEGRIN2_PATHWAY	25	0.604086	1.49993	0.05	0.148319	1	622	tags=20%, list=4%, signal=21%
LEE_LIVER_CANCER_MYC_E2F1_UP	49	0.529058	1.49956	0.0280992	0.148423	1	651	tags=10%, list=4%, signal=11%
ZHONG_RESPONSE_TO_AZACITIDINE_AND_TSA_UP	166	0.451344	1.49955	0.0139319	0.14816	1	2461	tags=31%, list=15%, signal=36%
PID_NEPHRIN_NEPH1_PATHWAY	31	0.572161	1.49812	0.0421053	0.149205	1	2161	tags=35%, list=13%, signal=41%
SNIJDERS_AMPLIFIED_IN_HEAD_AND_NECK_TUMORS	36	0.551979	1.49792	0.0495727	0.149109	1	1057	tags=33%, list=6%, signal=36%
KEGG_PROSTATE_CANCER	84	0.496263	1.49704	0.02589	0.149613	1	2161	tags=27%, list=13%, signal=31%
GAUSSMANN_MLL_AF4_FUSION_TARGETS_F_UP	172	0.445987	1.49638	0.0178306	0.149888	1	1862	tags=27%, list=11%, signal=30%
MISHRA_CARCINOMA_ASSOCIATED_FIBROBLAST_DN	21	0.615106	1.49633	0.0350877	0.149636	1	675	tags=33%, list=4%, signal=35%
CORDENONSI_YAP_CONSERVED_SIGNATURE	57	0.530014	1.4962	0.0339559	0.149469	1	507	tags=23%, list=3%, signal=23%
NOJIMA_SFRP2_TARGETS_DN	23	0.614239	1.49613	0.0522523	0.149264	1	2638	tags=61%, list=16%, signal=72%
REACTOME_SIGNALING_BY_THE_B_CELL_RECEPTOR_BCR	119	0.466806	1.49501	0.0218409	0.149987	1	1673	tags=17%, list=10%, signal=19%
AFFAR_YY1_TARGETS_UP	177	0.442729	1.49431	0.0227964	0.150332	1	2723	tags=28%, list=16%, signal=33%
HERNANDEZ_ABERRANT_MITOSIS_BY_DOCETACEL_2NM_UP	69	0.512215	1.49339	0.0360206	0.150902	1	2260	tags=33%, list=14%, signal=38%
REACTOME_SIGNALING_BY_PDGF	111	0.47148	1.49244	0.0325203	0.151535	1	2255	tags=28%, list=14%, signal=32%
MEK_UP.V1_DN	177	0.442968	1.49243	0.0163447	0.151263	1	1853	tags=28%, list=11%, signal=31%
ELLWOOD_MYC_TARGETS_DN	39	0.547426	1.49121	0.0387858	0.152136	1	3046	tags=54%, list=18%, signal=66%
REACTOME_APOPTOTIC_CLEAVAGE_OF_CELLULAR_PROTEINS	36	0.563479	1.49088	0.0482759	0.15219	1	1560	tags=22%, list=9%, signal=24%
BREUHAHN_GROWTH_FACTOR_SIGNALING_IN_LIVER_CANCER	22	0.608582	1.49065	0.0636042	0.152138	1	1981	tags=32%, list=12%, signal=36%
ROZANOV_MMP14_TARGETS_UP	251	0.431864	1.48991	0.0144509	0.152494	1	1606	tags=19%, list=10%, signal=21%
BIOCARTA_CHEMICAL_PATHWAY	22	0.607369	1.48948	0.0500894	0.152567	1	1465	tags=32%, list=9%, signal=35%
POOLA_INVASIVE_BREAST_CANCER_DN	125	0.460262	1.48933	0.0268987	0.152434	1	1899	tags=22%, list=11%, signal=24%
SENESE_HDAC1_TARGETS_DN	226	0.429408	1.48898	0.0129683	0.152449	1	2669	tags=34%, list=16%, signal=40%
WALLACE_PROSTATE_CANCER_RACE_UP	225	0.428822	1.48822	0.015873	0.152918	1	2029	tags=25%, list=12%, signal=28%
KIM_RESPONSE_TO_TSA_AND_DECITABINE_UP	116	0.473588	1.48814	0.0275229	0.152715	1	2545	tags=34%, list=15%, signal=39%
DURAND_STROMA_S_UP	263	0.429191	1.48777	0.012766	0.152787	1	2334	tags=23%, list=14%, signal=26%
GCNP_SHH_UP_EARLY.V1_DN	152	0.451464	1.48758	0.0185185	0.152678	1	1322	tags=16%, list=8%, signal=17%
LIEN_BREAST_CARCINOMA_METAPLASTIC	30	0.585646	1.48698	0.0501792	0.152986	1	2026	tags=30%, list=12%, signal=34%
OSADA_ASCL1_TARGETS_DN	22	0.608669	1.48577	0.0587219	0.153749	1	813	tags=41%, list=5%, signal=43%
WIERENGA_STAT5A_TARGETS_UP	194	0.438007	1.48574	0.0168712	0.153491	1	1248	tags=10%, list=7%, signal=10%
CREIGHTON_AKT1_SIGNALING_VIA_MTOR_UP	34	0.555666	1.48512	0.0417391	0.153742	1	1301	tags=21%, list=8%, signal=22%
REACTOME_ER_PHAGOSOME_PATHWAY	57	0.512839	1.48467	0.033389	0.153907	1	861	tags=18%, list=5%, signal=18%
ZHONG_SECRETOME_OF_LUNG_CANCER_AND_ENDOTHELIUM	63	0.513431	1.48353	0.040404	0.154666	1	2985	tags=35%, list=18%, signal=42%
HOUSTIS_ROS	33	0.57485	1.48243	0.0447227	0.15539	1	1583	tags=30%, list=9%, signal=33%
TBK1.DF_UP	278	0.425478	1.48229	0.0084507	0.155215	1	2148	tags=28%, list=13%, signal=32%
CHIARADONNA_NEOPLASTIC_TRANSFORMATION_KRAS_DN	138	0.455367	1.48194	0.0266876	0.155281	1	2054	tags=32%, list=12%, signal=36%
ST_G_ALPHA_S_PATHWAY	16	0.650726	1.48049	0.0749543	0.156301	1	1918	tags=31%, list=11%, signal=35%
PID_TGFBR_PATHWAY	54	0.511526	1.47887	0.0293638	0.157517	1	3415	tags=48%, list=20%, signal=60%
XU_GH1_AUTOCRINE_TARGETS_DN	125	0.466479	1.47864	0.0236593	0.157454	1	2361	tags=30%, list=14%, signal=35%
BOYLAN_MULTIPLE_MYELOMA_PCA1_UP	78	0.487772	1.47781	0.026936	0.157968	1	2151	tags=28%, list=13%, signal=32%
REACTOME_DOWNREGULATION_OF_SMAD2_3_SMAD4_TRANSCRIPTIONAL_ACTIVITY	19	0.629918	1.47687	0.0397237	0.158632	1	409	tags=16%, list=2%, signal=16%
BIOCARTA_PDGF_PATHWAY	32	0.564939	1.47621	0.0470383	0.159008	1	1225	tags=28%, list=7%, signal=30%
GNATENKO_PLATELET_SIGNATURE	42	0.537514	1.4749	0.0459364	0.159973	1	3246	tags=45%, list=19%, signal=56%
PAPASPYRIDONOS_UNSTABLE_ATEROSCLEROTIC_PLAQUE_DN	37	0.547077	1.4728	0.0390071	0.161687	1	3097	tags=43%, list=19%, signal=53%
BIOCARTA_CTCF_PATHWAY	22	0.61073	1.47226	0.0525394	0.16196	1	1507	tags=36%, list=9%, signal=40%
WANG_IMMORTALIZED_BY_HOXA9_AND_MEIS1_UP	28	0.573774	1.47159	0.0538194	0.162381	1	2963	tags=50%, list=18%, signal=61%
PID_SMAD2_3PATHWAY	17	0.642887	1.47115	0.05	0.162561	1	1739	tags=29%, list=10%, signal=33%
BASSO_CD40_SIGNALING_UP	93	0.474959	1.471	0.0296412	0.162421	1	861	tags=17%, list=5%, signal=18%
BERTUCCI_MEDULLARY_VS_DUCTAL_BREAST_CANCER_UP	188	0.435989	1.47045	0.0236337	0.1627	1	1428	tags=18%, list=9%, signal=20%
PID_SYNDECAN_1_PATHWAY	45	0.526836	1.46957	0.0453782	0.163278	1	1155	tags=16%, list=7%, signal=17%
PID_MET_PATHWAY	79	0.482777	1.46949	0.0381283	0.163092	1	2255	tags=28%, list=14%, signal=32%
NEMETH_INFLAMMATORY_RESPONSE_LPS_UP	83	0.490476	1.46845	0.0379747	0.163819	1	2076	tags=34%, list=12%, signal=38%
LINDGREN_BLADDER_CANCER_CLUSTER_2B	341	0.411671	1.46769	0.018543	0.164312	1	1213	tags=13%, list=7%, signal=14%
LINDSTEDT_DENDRITIC_CELL_MATURATION_D	58	0.515059	1.46714	0.041806	0.164545	1	2567	tags=43%, list=15%, signal=51%
PID_AMB2_NEUTROPHILS_PATHWAY	38	0.553932	1.46667	0.0550918	0.164776	1	638	tags=13%, list=4%, signal=14%
MCBRYAN_PUBERTAL_BREAST_4_5WK_UP	247	0.421183	1.46634	0.0229555	0.164807	1	2148	tags=25%, list=13%, signal=28%
WONG_ENDMETRIUM_CANCER_UP	24	0.603764	1.46624	0.0487365	0.164594	1	1075	tags=25%, list=6%, signal=27%
PANGAS_TUMOR_SUPPRESSION_BY_SMAD1_AND_SMAD5_UP	119	0.454175	1.46612	0.0276498	0.164443	1	1996	tags=21%, list=12%, signal=24%
WEBER_METHYLATED_IN_COLON_CANCER	15	0.650586	1.46593	0.0742115	0.164335	1	1823	tags=27%, list=11%, signal=30%
WANG_ESOPHAGUS_CANCER_VS_NORMAL_UP	108	0.465685	1.46549	0.0381426	0.164503	1	2077	tags=29%, list=12%, signal=33%
NEWMAN_ERCC6_TARGETS_UP	24	0.595828	1.46541	0.0657895	0.164309	1	773	tags=17%, list=5%, signal=17%
PID_UPA_UPAR_PATHWAY	34	0.564862	1.46524	0.0598291	0.164214	1	2255	tags=29%, list=14%, signal=34%
BASSO_CD40_SIGNALING_DN	60	0.50491	1.46508	0.0340136	0.164084	1	2213	tags=25%, list=13%, signal=29%
KEGG_RENAL_CELL_CARCINOMA	69	0.5007	1.46479	0.0344262	0.164119	1	2860	tags=35%, list=17%, signal=42%
ZHOU_INFLAMMATORY_RESPONSE_LPS_UP	325	0.414665	1.46473	0.0125174	0.163915	1	1539	tags=17%, list=9%, signal=19%
KIM_WT1_TARGETS_12HR_UP	154	0.440232	1.46389	0.0224551	0.164442	1	1203	tags=19%, list=7%, signal=20%
KEGG_RIG_I_LIKE_RECEPTOR_SIGNALING_PATHWAY	56	0.509764	1.46386	0.0538194	0.164213	1	2044	tags=34%, list=12%, signal=39%
REACTOME_MEMBRANE_TRAFFICKING	119	0.456761	1.46377	0.0253731	0.164025	1	3143	tags=39%, list=19%, signal=47%
PID_PI3KCI_AKT_PATHWAY	34	0.561714	1.46377	0.0573356	0.163756	1	2509	tags=41%, list=15%, signal=48%
REACTOME_ACTIVATED_TAK1_MEDIATES_P38_MAPK_ACTIVATION	17	0.639135	1.46371	0.0701439	0.163564	1	2126	tags=29%, list=13%, signal=34%
BROWNE_HCMV_INFECTION_18HR_DN	153	0.450514	1.46245	0.0267459	0.164542	1	2537	tags=25%, list=15%, signal=30%
REACTOME_INTRINSIC_PATHWAY_FOR_APOPTOSIS	28	0.582205	1.46146	0.0361664	0.165247	1	2007	tags=36%, list=12%, signal=41%
MIKKELSEN_MCV6_LCP_WITH_H3K4ME3	136	0.450292	1.46128	0.0342679	0.165158	1	3115	tags=33%, list=19%, signal=40%
CHEOK_RESPONSE_TO_MERCAPTOPURINE_AND_LD_MTX_DN	17	0.625322	1.46041	0.093578	0.165748	1	2192	tags=29%, list=13%, signal=34%
FARMER_BREAST_CANCER_APOCRINE_VS_BASAL	310	0.415767	1.4604	0.0168303	0.165483	1	1861	tags=18%, list=11%, signal=20%
ALONSO_METASTASIS_DN	21	0.599656	1.4597	0.0767825	0.165875	1	2882	tags=38%, list=17%, signal=46%
CHARAFE_BREAST_CANCER_LUMINAL_VS_MESENCHYMAL_DN	440	0.402614	1.45962	0.0104167	0.165688	1	1643	tags=23%, list=10%, signal=25%
STK33_SKM_UP	244	0.419032	1.45914	0.0188133	0.16595	1	2363	tags=27%, list=14%, signal=31%
HOFFMANN_SMALL_PRE_BII_TO_IMMATURE_B_LYMPHOCYTE_DN	47	0.52813	1.45857	0.0577558	0.166204	1	1976	tags=32%, list=12%, signal=36%
ZHONG_SECRETOME_OF_LUNG_CANCER_AND_MACROPHAGE	76	0.485239	1.45853	0.0435511	0.165985	1	1016	tags=14%, list=6%, signal=15%
KEGG_PATHWAYS_IN_CANCER	307	0.414354	1.45812	0.0192837	0.166111	1	2161	tags=25%, list=13%, signal=29%
TAKEDA_TARGETS_OF_NUP98_HOXA9_FUSION_10D_UP	164	0.44233	1.45739	0.0312012	0.166578	1	1992	tags=26%, list=12%, signal=29%
MEISSNER_NPC_HCP_WITH_H3K4ME2	417	0.401242	1.45718	0.00942126	0.16653	1	2125	tags=18%, list=13%, signal=21%
STARK_PREFRONTAL_CORTEX_22Q11_DELETION_UP	177	0.439607	1.45708	0.0354391	0.166362	1	2318	tags=25%, list=14%, signal=29%
CHUNG_BLISTER_CYTOTOXICITY_DN	41	0.536331	1.45553	0.0507614	0.167736	1	2270	tags=32%, list=14%, signal=37%
MCBRYAN_PUBERTAL_BREAST_5_6WK_DN	127	0.455114	1.45534	0.0413476	0.167665	1	2483	tags=29%, list=15%, signal=34%
TAKEDA_TARGETS_OF_NUP98_HOXA9_FUSION_6HR_UP	69	0.489167	1.45508	0.0377359	0.167643	1	952	tags=16%, list=6%, signal=17%
PID_AVB3_OPN_PATHWAY	31	0.554783	1.4547	0.0672414	0.16772	1	1878	tags=35%, list=11%, signal=40%
STK33_UP	255	0.417841	1.45326	0.0242511	0.168857	1	2204	tags=24%, list=13%, signal=28%
IZADPANAH_STEM_CELL_ADIPOSE_VS_BONE_DN	96	0.469191	1.45279	0.0355412	0.169036	1	1794	tags=27%, list=11%, signal=30%
LEE_CALORIE_RESTRICTION_NEOCORTEX_UP	72	0.48846	1.45205	0.035313	0.169573	1	802	tags=19%, list=5%, signal=20%
KYNG_WERNER_SYNDROM_AND_NORMAL_AGING_DN	213	0.427757	1.4515	0.0294944	0.169877	1	2182	tags=22%, list=13%, signal=25%
KEGG_N_GLYCAN_BIOSYNTHESIS	45	0.536183	1.45008	0.0309654	0.171163	1	3470	tags=40%, list=21%, signal=50%
MURAKAMI_UV_RESPONSE_6HR_UP	34	0.553677	1.44852	0.0576271	0.172466	1	1098	tags=26%, list=7%, signal=28%
CHEN_LUNG_CANCER_SURVIVAL	25	0.584521	1.448	0.056239	0.172758	1	699	tags=24%, list=4%, signal=25%
GHANDHI_DIRECT_IRRADIATION_UP	91	0.470754	1.44687	0.0385906	0.173674	1	1735	tags=31%, list=10%, signal=34%
ANASTASSIOU_CANCER_MESENCHYMAL_TRANSITION_SIGNATURE	53	0.510823	1.44657	0.0429752	0.173721	1	1554	tags=23%, list=9%, signal=25%
SERVITJA_LIVER_HNF1A_TARGETS_UP	123	0.454687	1.44636	0.0360502	0.17368	1	680	tags=6%, list=4%, signal=6%
KEGG_STEROID_HORMONE_BIOSYNTHESIS	32	0.544848	1.44485	0.0452962	0.174924	1	2592	tags=31%, list=16%, signal=37%
OSWALD_HEMATOPOIETIC_STEM_CELL_IN_COLLAGEN_GEL_UP	214	0.431956	1.44467	0.0260492	0.174821	1	1160	tags=18%, list=7%, signal=19%
REACTOME_GAB1_SIGNALOSOME	36	0.537876	1.44442	0.0561224	0.174814	1	2890	tags=39%, list=17%, signal=47%
BIOCARTA_IL7_PATHWAY	17	0.616126	1.44386	0.0491803	0.175148	1	1072	tags=24%, list=6%, signal=25%
SINGH_NFE2L2_TARGETS	15	0.646027	1.44384	0.0818505	0.174903	1	1351	tags=60%, list=8%, signal=65%
PID_HEDGEHOG_2PATHWAY	21	0.600093	1.44371	0.0793651	0.174756	1	1660	tags=29%, list=10%, signal=32%
SENESE_HDAC3_TARGETS_UP	460	0.399877	1.4435	0.0052356	0.174704	1	2355	tags=29%, list=14%, signal=33%
PEDRIOLI_MIR31_TARGETS_DN	360	0.406371	1.44295	0.0158311	0.175011	1	2638	tags=24%, list=16%, signal=27%
HAN_SATB1_TARGETS_UP	373	0.407492	1.4426	0.0161725	0.175075	1	886	tags=15%, list=5%, signal=16%
BILD_SRC_ONCOGENIC_SIGNATURE	57	0.502188	1.4424	0.0573152	0.175013	1	1562	tags=28%, list=9%, signal=31%
ZHOU_INFLAMMATORY_RESPONSE_LIVE_UP	390	0.40406	1.44139	0.0175202	0.175834	1	2241	tags=23%, list=13%, signal=26%
KEGG_T_CELL_RECEPTOR_SIGNALING_PATHWAY	93	0.472111	1.4405	0.0371517	0.176513	1	734	tags=11%, list=4%, signal=11%
WINNEPENNINCKX_MELANOMA_METASTASIS_DN	34	0.541397	1.43972	0.0666667	0.177036	1	2523	tags=32%, list=15%, signal=38%
TURASHVILI_BREAST_DUCTAL_CARCINOMA_VS_LOBULAR_NORMAL_DN	60	0.494276	1.43971	0.0516129	0.176784	1	2864	tags=35%, list=17%, signal=42%
BRACHAT_RESPONSE_TO_METHOTREXATE_UP	24	0.58652	1.43927	0.0830389	0.176963	1	835	tags=33%, list=5%, signal=35%
ZWANG_EGF_INTERVAL_DN	188	0.432197	1.43926	0.0239521	0.176698	1	1907	tags=24%, list=11%, signal=27%
HOSHIDA_LIVER_CANCER_SURVIVAL_UP	64	0.478136	1.43796	0.0403361	0.1778	1	1406	tags=22%, list=8%, signal=24%
KORKOLA_EMBRYONAL_CARCINOMA_UP	38	0.53737	1.43766	0.0553633	0.177867	1	3511	tags=50%, list=21%, signal=63%
MORI_LARGE_PRE_BII_LYMPHOCYTE_DN	50	0.522146	1.43654	0.0527241	0.178768	1	1499	tags=30%, list=9%, signal=33%
KEGG_ALZHEIMERS_DISEASE	146	0.439158	1.43624	0.029052	0.178772	1	1644	tags=15%, list=10%, signal=17%
TERAMOTO_OPN_TARGETS_CLUSTER_6	27	0.565002	1.43487	0.0531915	0.179887	1	672	tags=22%, list=4%, signal=23%
LEE_METASTASIS_AND_ALTERNATIVE_SPLICING_UP	72	0.480156	1.43459	0.0396196	0.179915	1	2808	tags=33%, list=17%, signal=40%
SCHAEFFER_PROSTATE_DEVELOPMENT_AND_CANCER_BOX1_UP	15	0.644189	1.43446	0.0882353	0.179769	1	1984	tags=47%, list=12%, signal=53%
BOYAULT_LIVER_CANCER_SUBCLASS_G1_DN	38	0.530307	1.43413	0.0619621	0.179862	1	1230	tags=29%, list=7%, signal=31%
PASINI_SUZ12_TARGETS_DN	302	0.408018	1.43268	0.0126227	0.181107	1	1189	tags=23%, list=7%, signal=24%
KEGG_PRIMARY_IMMUNODEFICIENCY	28	0.561316	1.4317	0.075	0.18183	1	861	tags=18%, list=5%, signal=19%
REACTOME_DOWNSTREAM_SIGNAL_TRANSDUCTION	86	0.468081	1.43087	0.0333863	0.18248	1	2255	tags=28%, list=14%, signal=32%
PID_CDC42_PATHWAY	68	0.485705	1.43057	0.0422078	0.182538	1	2283	tags=34%, list=14%, signal=39%
ATF2_S_UP.V1_UP	160	0.435253	1.43016	0.0276565	0.182741	1	1322	tags=14%, list=8%, signal=15%
KEGG_TGF_BETA_SIGNALING_PATHWAY	79	0.478703	1.42897	0.0498339	0.183853	1	1870	tags=20%, list=11%, signal=23%
PID_WNT_SIGNALING_PATHWAY	25	0.584763	1.42853	0.0802139	0.184058	1	2865	tags=40%, list=17%, signal=48%
PID_MYC_REPRESS_PATHWAY	58	0.49518	1.42842	0.0490694	0.183911	1	1057	tags=26%, list=6%, signal=28%
SATO_SILENCED_EPIGENETICALLY_IN_PANCREATIC_CANCER	36	0.537471	1.42782	0.0654362	0.184241	1	1660	tags=31%, list=10%, signal=34%
MCDOWELL_ACUTE_LUNG_INJURY_UP	41	0.521122	1.42742	0.0594406	0.184379	1	2373	tags=37%, list=14%, signal=43%
DAWSON_METHYLATED_IN_LYMPHOMA_TCL1	45	0.51724	1.4272	0.0715532	0.18435	1	1829	tags=24%, list=11%, signal=27%
ATF2_UP.V1_UP	148	0.43302	1.42528	0.0272727	0.186151	1	540	tags=8%, list=3%, signal=8%
KOYAMA_SEMA3B_TARGETS_UP	258	0.410339	1.42514	0.024602	0.186028	1	2904	tags=34%, list=17%, signal=41%
RASHI_RESPONSE_TO_IONIZING_RADIATION_2	120	0.451531	1.42477	0.0440252	0.186136	1	1066	tags=29%, list=6%, signal=31%
YOSHIOKA_LIVER_CANCER_EARLY_RECURRENCE_UP	36	0.534394	1.4243	0.0681431	0.186383	1	2279	tags=25%, list=14%, signal=29%
BIOCARTA_AKT_PATHWAY	20	0.591971	1.42421	0.0727903	0.186197	1	2890	tags=40%, list=17%, signal=48%
YAO_TEMPORAL_RESPONSE_TO_PROGESTERONE_CLUSTER_0	71	0.477024	1.42397	0.0529915	0.186201	1	2552	tags=37%, list=15%, signal=43%
REACTOME_IRON_UPTAKE_AND_TRANSPORT	34	0.530132	1.42349	0.0673235	0.186407	1	2615	tags=38%, list=16%, signal=45%
BROWNE_HCMV_INFECTION_48HR_DN	436	0.390377	1.42346	0.0197368	0.186175	1	3183	tags=28%, list=19%, signal=34%
ZHAN_EARLY_DIFFERENTIATION_GENES_DN	40	0.527471	1.42339	0.0619902	0.185978	1	2554	tags=30%, list=15%, signal=35%
MCBRYAN_PUBERTAL_BREAST_3_4WK_UP	194	0.422611	1.42305	0.0321637	0.186085	1	1095	tags=16%, list=7%, signal=17%
SABATES_COLORECTAL_ADENOMA_UP	121	0.446228	1.42275	0.0291859	0.186145	1	1173	tags=21%, list=7%, signal=22%
ZHANG_ANTIVIRAL_RESPONSE_TO_RIBAVIRIN_DN	49	0.511726	1.4227	0.0644068	0.185956	1	821	tags=18%, list=5%, signal=19%
CHUANG_OXIDATIVE_STRESS_RESPONSE_UP	25	0.57154	1.42239	0.0731261	0.186046	1	1950	tags=36%, list=12%, signal=41%
BIOCARTA_EGF_PATHWAY	31	0.549094	1.42197	0.0588235	0.186216	1	1225	tags=29%, list=7%, signal=31%
CHYLA_CBFA2T3_TARGETS_UP	324	0.397972	1.42179	0.0154278	0.18616	1	1877	tags=20%, list=11%, signal=22%
IIZUKA_LIVER_CANCER_PROGRESSION_L0_L1_DN	21	0.5901	1.42117	0.0940326	0.186639	1	1016	tags=24%, list=6%, signal=25%
FARMER_BREAST_CANCER_CLUSTER_7	18	0.613698	1.42112	0.0878136	0.186429	1	913	tags=17%, list=5%, signal=18%
NOUZOVA_METHYLATED_IN_APL	51	0.503089	1.42057	0.0508197	0.18674	1	2671	tags=29%, list=16%, signal=35%
LABBE_TARGETS_OF_TGFB1_AND_WNT3A_UP	102	0.449797	1.41999	0.0330033	0.1871	1	1777	tags=25%, list=11%, signal=28%
DIRMEIER_LMP1_RESPONSE_EARLY	62	0.485844	1.41967	0.0446571	0.187202	1	1046	tags=21%, list=6%, signal=22%
BREDEMEYER_RAG_SIGNALING_VIA_ATM_NOT_VIA_NFKB_UP	48	0.504607	1.41901	0.0495727	0.187594	1	2821	tags=44%, list=17%, signal=53%
BIOCARTA_P53HYPOXIA_PATHWAY	22	0.577651	1.41867	0.0818182	0.187712	1	2837	tags=36%, list=17%, signal=44%
PID_FGF_PATHWAY	53	0.50318	1.41843	0.0727273	0.187684	1	587	tags=19%, list=4%, signal=19%
REACTOME_TRAF6_MEDIATED_IRF7_ACTIVATION	18	0.600849	1.41814	0.0883978	0.187721	1	2235	tags=39%, list=13%, signal=45%
CHIBA_RESPONSE_TO_TSA	47	0.501366	1.41537	0.0586319	0.190549	1	2458	tags=43%, list=15%, signal=50%
KYNG_WERNER_SYNDROM_DN	27	0.570562	1.41459	0.0916667	0.191192	1	2798	tags=41%, list=17%, signal=49%
WANG_LMO4_TARGETS_DN	336	0.399886	1.4136	0.0200267	0.191976	1	3506	tags=36%, list=21%, signal=44%
REACTOME_PIP3_ACTIVATES_AKT_SIGNALING	27	0.570353	1.41221	0.0757042	0.19327	1	2118	tags=33%, list=13%, signal=38%
WAGNER_APO2_SENSITIVITY	25	0.565865	1.41176	0.0817391	0.193483	1	5063	tags=56%, list=30%, signal=80%
BERNARD_PPAPDC1B_TARGETS_UP	38	0.519895	1.41067	0.0701169	0.194459	1	2525	tags=32%, list=15%, signal=37%
VECCHI_GASTRIC_CANCER_ADVANCED_VS_EARLY_UP	147	0.436886	1.40984	0.0380952	0.195065	1	1660	tags=22%, list=10%, signal=24%
REACTOME_ADAPTIVE_IMMUNE_SYSTEM	472	0.387084	1.40981	0.0131752	0.194818	1	1753	tags=17%, list=11%, signal=18%
UDAYAKUMAR_MED1_TARGETS_DN	227	0.404911	1.40935	0.027027	0.195057	1	1736	tags=24%, list=10%, signal=27%
PEDRIOLI_MIR31_TARGETS_UP	173	0.426129	1.40925	0.0357675	0.194901	1	2070	tags=20%, list=12%, signal=23%
LEIN_PONS_MARKERS	81	0.457973	1.40916	0.0539216	0.19473	1	1400	tags=20%, list=8%, signal=21%
BIOCARTA_RACCYCD_PATHWAY	26	0.564035	1.40891	0.0724638	0.194747	1	1057	tags=27%, list=6%, signal=29%
MYC_UP.V1_DN	152	0.425062	1.40882	0.0364188	0.194598	1	1740	tags=22%, list=10%, signal=24%
DAVICIONI_RHABDOMYOSARCOMA_PAX_FOXO1_FUSION_UP	57	0.492835	1.40836	0.0678261	0.194823	1	1411	tags=26%, list=8%, signal=29%
MORI_PLASMA_CELL_UP	49	0.502657	1.40787	0.0703518	0.195129	1	4471	tags=55%, list=27%, signal=75%
BYSTROEM_CORRELATED_WITH_IL5_DN	61	0.485048	1.40749	0.0728477	0.195258	1	978	tags=21%, list=6%, signal=23%
BIOCARTA_PTEN_PATHWAY	17	0.597788	1.40614	0.0926916	0.196493	1	2255	tags=41%, list=14%, signal=48%
LABBE_WNT3A_TARGETS_DN	78	0.468163	1.40608	0.0621212	0.196299	1	1249	tags=19%, list=7%, signal=21%
LIM_MAMMARY_STEM_CELL_UP	445	0.384332	1.40511	0.01321	0.197163	1	2147	tags=23%, list=13%, signal=26%
GARGALOVIC_RESPONSE_TO_OXIDIZED_PHOSPHOLIPIDS_GREY_DN	61	0.480348	1.405	0.0527183	0.197007	1	1352	tags=26%, list=8%, signal=28%
CHEMNITZ_RESPONSE_TO_PROSTAGLANDIN_E2_DN	340	0.393612	1.40498	0.023224	0.19676	1	2255	tags=28%, list=14%, signal=32%
FERRARI_RESPONSE_TO_FENRETINIDE_UP	19	0.597855	1.40497	0.0971039	0.196491	1	1169	tags=32%, list=7%, signal=34%
LANDIS_BREAST_CANCER_PROGRESSION_DN	66	0.476034	1.40471	0.0543131	0.196511	1	2049	tags=27%, list=12%, signal=31%
CHIARADONNA_NEOPLASTIC_TRANSFORMATION_CDC25_DN	152	0.428048	1.40361	0.0260736	0.197445	1	1992	tags=28%, list=12%, signal=31%
CHEBOTAEV_GR_TARGETS_DN	99	0.454064	1.40333	0.0512821	0.197496	1	1477	tags=13%, list=9%, signal=14%
REACTOME_PLATELET_ACTIVATION_SIGNALING_AND_AGGREGATION	177	0.41837	1.403	0.0335766	0.197575	1	3246	tags=32%, list=19%, signal=39%
REACTOME_DOWNREGULATION_OF_TGF_BETA_RECEPTOR_SIGNALING	21	0.580954	1.40222	0.0917431	0.198223	1	1345	tags=19%, list=8%, signal=21%
BERENJENO_TRANSFORMED_BY_RHOA_DN	374	0.389645	1.402	0.0187919	0.198203	1	2606	tags=30%, list=16%, signal=35%
REACTOME_PI3K_AKT_ACTIVATION	35	0.532997	1.40173	0.0865052	0.198279	1	2161	tags=31%, list=13%, signal=36%
ZIRN_TRETINOIN_RESPONSE_WT1_UP	23	0.552724	1.40068	0.099115	0.199183	1	1406	tags=30%, list=8%, signal=33%
AMUNDSON_POOR_SURVIVAL_AFTER_GAMMA_RADIATION_8G	91	0.453113	1.39967	0.0467742	0.200095	1	2055	tags=30%, list=12%, signal=34%
KEGG_B_CELL_RECEPTOR_SIGNALING_PATHWAY	71	0.462256	1.39952	0.0571429	0.2	1	1880	tags=20%, list=11%, signal=22%
KEGG_FOCAL_ADHESION	186	0.422316	1.39945	0.0421512	0.199782	1	2669	tags=29%, list=16%, signal=34%
MA_PITUITARY_FETAL_VS_ADULT_UP	24	0.571546	1.39943	0.113924	0.199528	1	272	tags=13%, list=2%, signal=13%
KIM_WT1_TARGETS_8HR_DN	114	0.442347	1.39929	0.0565149	0.199434	1	2022	tags=25%, list=12%, signal=28%
FARMER_BREAST_CANCER_BASAL_VS_LULMINAL	308	0.396647	1.39913	0.0249307	0.199335	1	1425	tags=14%, list=9%, signal=15%
PID_CD8_TCR_DOWNSTREAM_PATHWAY	46	0.51045	1.39816	0.0629252	0.200205	1	976	tags=13%, list=6%, signal=14%
FONTAINE_PAPILLARY_THYROID_CARCINOMA_DN	64	0.476455	1.39699	0.0642504	0.201225	1	2144	tags=22%, list=13%, signal=25%
KEGG_PHOSPHATIDYLINOSITOL_SIGNALING_SYSTEM	72	0.468101	1.396	0.044335	0.202094	1	4103	tags=46%, list=25%, signal=61%
YAO_TEMPORAL_RESPONSE_TO_PROGESTERONE_CLUSTER_9	73	0.467967	1.3952	0.0538721	0.202769	1	1424	tags=18%, list=9%, signal=19%
GRAHAM_CML_QUIESCENT_VS_NORMAL_DIVIDING_UP	48	0.498572	1.3947	0.0671141	0.203078	1	1583	tags=25%, list=9%, signal=28%
ZHU_CMV_ALL_UP	116	0.438345	1.39464	0.0385208	0.202878	1	1738	tags=24%, list=10%, signal=27%
YAP1_UP	41	0.506671	1.39456	0.0672414	0.202692	1	2923	tags=41%, list=18%, signal=50%
KESHELAVA_MULTIPLE_DRUG_RESISTANCE	77	0.464791	1.39375	0.0476191	0.203368	1	2612	tags=35%, list=16%, signal=41%
VALK_AML_CLUSTER_9	32	0.541273	1.39326	0.0785714	0.203669	1	917	tags=22%, list=5%, signal=23%
BOHN_PRIMARY_IMMUNODEFICIENCY_SYNDROM_DN	38	0.520973	1.39288	0.0738832	0.203857	1	2787	tags=42%, list=17%, signal=50%
SEITZ_NEOPLASTIC_TRANSFORMATION_BY_8P_DELETION_UP	68	0.481257	1.39282	0.057377	0.203653	1	569	tags=26%, list=3%, signal=27%
REACTOME_TRANS_GOLGI_NETWORK_VESICLE_BUDDING	59	0.479624	1.39233	0.0641892	0.203946	1	3607	tags=49%, list=22%, signal=62%
KEGG_NON_SMALL_CELL_LUNG_CANCER	54	0.490111	1.39018	0.057947	0.206188	1	3030	tags=35%, list=18%, signal=43%
REACTOME_NEGATIVE_REGULATORS_OF_RIG_I_MDA5_SIGNALING	30	0.552476	1.38945	0.0905797	0.206743	1	986	tags=27%, list=6%, signal=28%
ODONNELL_TFRC_TARGETS_UP	341	0.393739	1.38877	0.0231608	0.20729	1	2128	tags=26%, list=13%, signal=29%
VALK_AML_CLUSTER_7	25	0.566404	1.38786	0.0907563	0.208105	1	579	tags=16%, list=3%, signal=17%
BURTON_ADIPOGENESIS_11	53	0.480912	1.38768	0.0795848	0.20802	1	2157	tags=28%, list=13%, signal=32%
PID_A6B1_A6B4_INTEGRIN_PATHWAY	46	0.501913	1.38748	0.0837438	0.207987	1	946	tags=22%, list=6%, signal=23%
ST_G_ALPHA_I_PATHWAY	34	0.523321	1.38738	0.084991	0.207821	1	2413	tags=29%, list=14%, signal=34%
MIKKELSEN_MEF_ICP_WITH_H3K27ME3	153	0.419932	1.38709	0.0401235	0.207908	1	1135	tags=6%, list=7%, signal=6%
REACTOME_SMAD2_SMAD3_SMAD4_HETEROTRIMER_REGULATES_TRANSCRIPTION	25	0.556586	1.38692	0.103571	0.207841	1	1507	tags=24%, list=9%, signal=26%
DIRMEIER_LMP1_RESPONSE_LATE_DN	29	0.546865	1.38613	0.0963222	0.208492	1	3116	tags=41%, list=19%, signal=51%
SENESE_HDAC1_TARGETS_UP	425	0.38278	1.38587	0.0246433	0.20855	1	1602	tags=19%, list=10%, signal=21%
LINDGREN_BLADDER_CANCER_CLUSTER_3_DN	210	0.406385	1.38584	0.0399429	0.208307	1	848	tags=17%, list=5%, signal=17%
GAZDA_DIAMOND_BLACKFAN_ANEMIA_MYELOID_UP	30	0.536165	1.38525	0.0920139	0.208777	1	3023	tags=43%, list=18%, signal=53%
BURTON_ADIPOGENESIS_PEAK_AT_0HR	55	0.489311	1.38468	0.063593	0.209187	1	2071	tags=31%, list=12%, signal=35%
HOWLIN_CITED1_TARGETS_1_DN	32	0.53466	1.38439	0.0891608	0.209265	1	2412	tags=34%, list=14%, signal=40%
ST_GA12_PATHWAY	21	0.588816	1.38435	0.0925926	0.20903	1	1796	tags=24%, list=11%, signal=27%
YAO_TEMPORAL_RESPONSE_TO_PROGESTERONE_CLUSTER_6	72	0.463373	1.38341	0.0736301	0.209886	1	1426	tags=25%, list=9%, signal=27%
HADDAD_T_LYMPHOCYTE_AND_NK_PROGENITOR_DN	50	0.494432	1.38255	0.0957096	0.210672	1	564	tags=10%, list=3%, signal=10%
IKEDA_MIR30_TARGETS_UP	109	0.431448	1.38221	0.0538827	0.21082	1	1596	tags=18%, list=10%, signal=20%
LEE_NEURAL_CREST_STEM_CELL_DN	106	0.443924	1.38147	0.0462963	0.211423	1	2075	tags=27%, list=12%, signal=31%
PLASARI_TGFB1_TARGETS_10HR_DN	215	0.405498	1.38088	0.0368732	0.211853	1	1768	tags=25%, list=11%, signal=27%
GRATIAS_RETINOBLASTOMA_16Q24	17	0.598768	1.38071	0.111111	0.211788	1	2847	tags=41%, list=17%, signal=50%
REACTOME_TCR_SIGNALING	41	0.502812	1.37882	0.070568	0.213836	1	1489	tags=20%, list=9%, signal=21%
SCHAEFFER_PROSTATE_DEVELOPMENT_48HR_UP	426	0.384632	1.37814	0.0300546	0.214302	1	2035	tags=24%, list=12%, signal=27%
HAHTOLA_MYCOSIS_FUNGOIDES_CD4_UP	58	0.470658	1.37792	0.0844595	0.214309	1	2044	tags=43%, list=12%, signal=49%
GALINDO_IMMUNE_RESPONSE_TO_ENTEROTOXIN	81	0.454779	1.37787	0.0710824	0.214109	1	1408	tags=26%, list=8%, signal=28%
RICKMAN_TUMOR_DIFFERENTIATED_WELL_VS_POORLY_DN	356	0.38431	1.37646	0.0208914	0.215588	1	3451	tags=43%, list=21%, signal=53%
PID_GLYPICAN_1PATHWAY	24	0.570273	1.3763	0.0878735	0.21549	1	813	tags=25%, list=5%, signal=26%
MILI_PSEUDOPODIA_CHEMOTAXIS_DN	442	0.380155	1.37599	0.0244898	0.215587	1	2716	tags=29%, list=16%, signal=34%
WENDT_COHESIN_TARGETS_UP	30	0.527029	1.37577	0.0918544	0.215587	1	185	tags=10%, list=1%, signal=10%
IL15_UP.V1_DN	148	0.419095	1.37524	0.0354938	0.216005	1	2293	tags=22%, list=14%, signal=25%
GUILLAUMOND_KLF10_TARGETS_UP	45	0.498596	1.37512	0.0738255	0.215868	1	629	tags=13%, list=4%, signal=14%
ZHAN_MULTIPLE_MYELOMA_CD2_UP	36	0.514536	1.37481	0.084507	0.215973	1	2091	tags=19%, list=13%, signal=22%
LEE_LIVER_CANCER_E2F1_UP	57	0.481352	1.37392	0.0833333	0.216819	1	1175	tags=16%, list=7%, signal=17%
PID_SYNDECAN_4_PATHWAY	28	0.534421	1.37379	0.0931459	0.216706	1	741	tags=21%, list=4%, signal=22%
PID_HDAC_CLASSI_PATHWAY	63	0.467151	1.37377	0.0654664	0.216459	1	625	tags=8%, list=4%, signal=8%
STEARMAN_LUNG_CANCER_EARLY_VS_LATE_DN	53	0.485989	1.37371	0.0819113	0.216244	1	2482	tags=32%, list=15%, signal=38%
KIM_WT1_TARGETS_12HR_DN	199	0.404973	1.37303	0.0434153	0.216738	1	1361	tags=22%, list=8%, signal=23%
SANA_RESPONSE_TO_IFNG_DN	82	0.45153	1.37268	0.0481366	0.216889	1	1721	tags=23%, list=10%, signal=26%
SESTO_RESPONSE_TO_UV_C1	69	0.460073	1.3724	0.0607553	0.21694	1	860	tags=20%, list=5%, signal=21%
SESTO_RESPONSE_TO_UV_C3	20	0.577641	1.37219	0.114754	0.216936	1	1371	tags=35%, list=8%, signal=38%
DELYS_THYROID_CANCER_UP	407	0.378612	1.37161	0.0289855	0.217425	1	1778	tags=24%, list=11%, signal=27%
GILDEA_METASTASIS	29	0.535427	1.37062	0.0907534	0.218336	1	1522	tags=31%, list=9%, signal=34%
JUBAN_TARGETS_OF_SPI1_AND_FLI1_UP	113	0.435425	1.37058	0.0329154	0.218114	1	2299	tags=30%, list=14%, signal=35%
ST_GAQ_PATHWAY	26	0.550487	1.37028	0.102564	0.218174	1	3925	tags=58%, list=24%, signal=75%
PID_NFAT_TFPATHWAY	38	0.525924	1.37016	0.0944742	0.21805	1	976	tags=13%, list=6%, signal=14%
VART_KSHV_INFECTION_ANGIOGENIC_MARKERS_UP	142	0.423369	1.3697	0.045677	0.218308	1	1940	tags=20%, list=12%, signal=22%
DOANE_BREAST_CANCER_ESR1_UP	99	0.435253	1.36885	0.0620032	0.21915	1	1403	tags=18%, list=8%, signal=20%
STEINER_ERYTHROCYTE_MEMBRANE_GENES	15	0.612566	1.3682	0.122222	0.219698	1	1538	tags=27%, list=9%, signal=29%
HOLLMANN_APOPTOSIS_VIA_CD40_DN	244	0.394027	1.36725	0.0258993	0.220632	1	2103	tags=28%, list=13%, signal=31%
PASQUALUCCI_LYMPHOMA_BY_GC_STAGE_UP	264	0.398681	1.36683	0.0352113	0.220916	1	2567	tags=29%, list=15%, signal=33%
MAHADEVAN_RESPONSE_TO_MP470_UP	19	0.566841	1.36644	0.116667	0.221115	1	773	tags=26%, list=5%, signal=28%
REACTOME_TGF_BETA_RECEPTOR_SIGNALING_ACTIVATES_SMADS	24	0.55726	1.36615	0.122807	0.221179	1	1507	tags=21%, list=9%, signal=23%
SCHAVOLT_TARGETS_OF_TP53_AND_TP63	15	0.621832	1.36537	0.121996	0.22189	1	937	tags=33%, list=6%, signal=35%
BRUINS_UVC_RESPONSE_VIA_TP53_GROUP_D	237	0.392597	1.36467	0.0419162	0.222505	1	1809	tags=12%, list=11%, signal=14%
BOYLAN_MULTIPLE_MYELOMA_D_DN	72	0.456864	1.36418	0.091954	0.222836	1	1376	tags=22%, list=8%, signal=24%
VANHARANTA_UTERINE_FIBROID_WITH_7Q_DELETION_DN	34	0.516786	1.36268	0.109215	0.224424	1	1690	tags=26%, list=10%, signal=29%
YAO_HOXA10_TARGETS_VIA_PROGESTERONE_DN	18	0.577798	1.36246	0.117329	0.224463	1	2117	tags=33%, list=13%, signal=38%
MUELLER_METHYLATED_IN_GLIOBLASTOMA	32	0.522853	1.36231	0.0956376	0.224383	1	3465	tags=44%, list=21%, signal=55%
NIELSEN_GIST_AND_SYNOVIAL_SARCOMA_DN	18	0.569261	1.3621	0.123314	0.224349	1	1587	tags=33%, list=10%, signal=37%
BAELDE_DIABETIC_NEPHROPATHY_DN	413	0.377741	1.36168	0.0339869	0.224613	1	2250	tags=29%, list=13%, signal=32%
FALVELLA_SMOKERS_WITH_LUNG_CANCER	71	0.461879	1.36095	0.0744337	0.225242	1	1201	tags=23%, list=7%, signal=24%
HOOI_ST7_TARGETS_UP	82	0.44406	1.36023	0.0569106	0.225905	1	1847	tags=27%, list=11%, signal=30%
KOHOUTEK_CCNT1_TARGETS	49	0.478222	1.35985	0.079602	0.226087	1	1154	tags=22%, list=7%, signal=24%
BOYLAN_MULTIPLE_MYELOMA_D_CLUSTER_DN	39	0.497675	1.35906	0.084922	0.226773	1	1465	tags=26%, list=9%, signal=28%
LE_EGR2_TARGETS_UP	104	0.427608	1.35816	0.0532258	0.227609	1	360	tags=5%, list=2%, signal=5%
BROWNE_HCMV_INFECTION_6HR_DN	150	0.413683	1.35796	0.05547	0.227581	1	1960	tags=24%, list=12%, signal=27%
COATES_MACROPHAGE_M1_VS_M2_UP	69	0.456668	1.3577	0.0830565	0.22762	1	2049	tags=25%, list=12%, signal=28%
PETRETTO_CARDIAC_HYPERTROPHY	30	0.530052	1.35757	0.0820244	0.227499	1	1343	tags=30%, list=8%, signal=33%
NADLER_OBESITY_UP	58	0.471374	1.35744	0.0865052	0.227383	1	3299	tags=41%, list=20%, signal=51%
REACTOME_APOPTOTIC_EXECUTION_PHASE	47	0.498742	1.35719	0.084507	0.227458	1	1560	tags=21%, list=9%, signal=23%
RICKMAN_TUMOR_DIFFERENTIATED_WELL_VS_MODERATELY_DN	98	0.436921	1.35719	0.0634921	0.227177	1	1819	tags=26%, list=11%, signal=28%
LE_SKI_TARGETS_UP	15	0.611118	1.3568	0.118774	0.227362	1	813	tags=47%, list=5%, signal=49%
BROWNE_HCMV_INFECTION_6HR_UP	60	0.469741	1.35639	0.0755337	0.227599	1	3084	tags=32%, list=18%, signal=39%
WONG_IFNA2_RESISTANCE_UP	16	0.596378	1.35593	0.142857	0.227858	1	236	tags=13%, list=1%, signal=13%
KYNG_NORMAL_AGING_DN	28	0.542872	1.35523	0.104129	0.228496	1	2798	tags=39%, list=17%, signal=47%
INGA_TP53_TARGETS	15	0.604913	1.35388	0.124272	0.229973	1	3805	tags=73%, list=23%, signal=95%
KEGG_PRION_DISEASES	26	0.550111	1.35324	0.124113	0.2305	1	937	tags=19%, list=6%, signal=20%
ZWANG_CLASS_1_TRANSIENTLY_INDUCED_BY_EGF	448	0.370669	1.35114	0.0213618	0.232997	1	2309	tags=25%, list=14%, signal=28%
SMID_BREAST_CANCER_LUMINAL_B_UP	150	0.4151	1.35103	0.0479876	0.232875	1	1644	tags=15%, list=10%, signal=16%
LIN_APC_TARGETS	75	0.452505	1.35099	0.0796875	0.232654	1	3342	tags=33%, list=20%, signal=41%
REACTOME_ASPARAGINE_N_LINKED_GLYCOSYLATION	77	0.44187	1.35095	0.0709571	0.232412	1	3470	tags=34%, list=21%, signal=42%
YANAGIHARA_ESX1_TARGETS	29	0.524863	1.35084	0.0987433	0.232272	1	978	tags=24%, list=6%, signal=26%
HUMMERICH_SKIN_CANCER_PROGRESSION_DN	93	0.432593	1.35053	0.0546022	0.232402	1	2304	tags=24%, list=14%, signal=27%
FARMER_BREAST_CANCER_APOCRINE_VS_LUMINAL	296	0.384766	1.35017	0.0472879	0.232622	1	2069	tags=21%, list=12%, signal=24%
SHETH_LIVER_CANCER_VS_TXNIP_LOSS_PAM2	145	0.417715	1.34995	0.0537634	0.232654	1	2439	tags=28%, list=15%, signal=33%
GCNP_SHH_UP_LATE.V1_DN	165	0.403747	1.34979	0.0407855	0.232587	1	1947	tags=21%, list=12%, signal=23%
FOSTER_TOLERANT_MACROPHAGE_UP	135	0.418969	1.34937	0.0544323	0.232855	1	2027	tags=25%, list=12%, signal=28%
DACOSTA_UV_RESPONSE_VIA_ERCC3_TTD_UP	63	0.462565	1.34933	0.0785597	0.232624	1	2760	tags=32%, list=17%, signal=38%
SOTIRIOU_BREAST_CANCER_GRADE_1_VS_3_DN	49	0.483407	1.34886	0.0881356	0.233016	1	2128	tags=31%, list=13%, signal=35%
ESC_V6.5_UP_EARLY.V1_DN	154	0.407866	1.34868	0.0502355	0.232948	1	1425	tags=22%, list=9%, signal=24%
CHIARADONNA_NEOPLASTIC_TRANSFORMATION_KRAS_CDC25_DN	46	0.488424	1.34815	0.101868	0.233338	1	1583	tags=24%, list=9%, signal=26%
MANALO_HYPOXIA_UP	194	0.401536	1.34779	0.038864	0.23355	1	1587	tags=21%, list=10%, signal=23%
REACTOME_DOWNSTREAM_TCR_SIGNALING	28	0.525458	1.34769	0.0920139	0.23338	1	1263	tags=18%, list=8%, signal=19%
VALK_AML_CLUSTER_5	25	0.538737	1.3472	0.114841	0.233735	1	2205	tags=36%, list=13%, signal=41%
REACTOME_COLLAGEN_FORMATION	54	0.469292	1.34691	0.0743945	0.233856	1	2293	tags=26%, list=14%, signal=30%
FOSTER_TOLERANT_MACROPHAGE_DN	382	0.37661	1.34642	0.0356201	0.2342	1	1738	tags=22%, list=10%, signal=24%
DELACROIX_RARG_BOUND_MEF	338	0.381119	1.3463	0.0443213	0.234079	1	2337	tags=26%, list=14%, signal=29%
DORN_ADENOVIRUS_INFECTION_12HR_DN	32	0.505415	1.34486	0.09319	0.235639	1	1525	tags=38%, list=9%, signal=41%
EIF4E_DN	94	0.427956	1.34406	0.0618067	0.236338	1	2422	tags=34%, list=15%, signal=40%
BRACHAT_RESPONSE_TO_CAMPTOTHECIN_UP	28	0.535633	1.34396	0.11418	0.236225	1	3531	tags=54%, list=21%, signal=68%
AMIT_EGF_RESPONSE_60_HELA	45	0.486166	1.34338	0.107692	0.236693	1	1175	tags=27%, list=7%, signal=29%
VALK_AML_CLUSTER_15	28	0.529546	1.34309	0.116279	0.236797	1	3239	tags=46%, list=19%, signal=58%
REACTOME_TRANSCRIPTIONAL_ACTIVITY_OF_SMAD2_SMAD3_SMAD4_HETEROTRIMER	36	0.511053	1.34245	0.0934066	0.237331	1	409	tags=14%, list=2%, signal=14%
NABA_ECM_REGULATORS	182	0.400886	1.34236	0.0626911	0.237183	1	2551	tags=26%, list=15%, signal=31%
BOYLAN_MULTIPLE_MYELOMA_PCA3_UP	66	0.456594	1.34159	0.0715421	0.237925	1	1965	tags=26%, list=12%, signal=29%
MORI_PRE_BI_LYMPHOCYTE_DN	72	0.444148	1.34158	0.0847458	0.237665	1	2114	tags=28%, list=13%, signal=32%
MAGRANGEAS_MULTIPLE_MYELOMA_IGG_VS_IGA_DN	23	0.542771	1.3412	0.114583	0.237873	1	50	tags=9%, list=0%, signal=9%
RUTELLA_RESPONSE_TO_CSF2RB_AND_IL4_UP	312	0.382388	1.34054	0.0368272	0.238443	1	2189	tags=27%, list=13%, signal=31%
KRAS.AMP.LUNG_UP.V1_DN	112	0.425934	1.33991	0.0564263	0.239019	1	1865	tags=13%, list=11%, signal=14%
MCBRYAN_PUBERTAL_BREAST_6_7WK_UP	181	0.395512	1.33933	0.0395137	0.239565	1	2611	tags=31%, list=16%, signal=37%
WU_HBX_TARGETS_1_DN	21	0.56014	1.339	0.127306	0.239742	1	2361	tags=33%, list=14%, signal=39%
PID_NECTIN_PATHWAY	30	0.516038	1.33893	0.110333	0.239549	1	1254	tags=23%, list=8%, signal=25%
KRAS.300_UP.V1_DN	111	0.422556	1.33808	0.06875	0.240417	1	2453	tags=23%, list=15%, signal=27%
VANASSE_BCL2_TARGETS_DN	66	0.455588	1.33791	0.0716724	0.240369	1	3107	tags=35%, list=19%, signal=43%
LIM_MAMMARY_LUMINAL_PROGENITOR_UP	52	0.466798	1.33757	0.0973913	0.240517	1	663	tags=17%, list=4%, signal=18%
DUNNE_TARGETS_OF_AML1_MTG8_FUSION_DN	16	0.586495	1.33736	0.133452	0.240499	1	77	tags=13%, list=0%, signal=13%
MEISSNER_NPC_HCP_WITH_H3_UNMETHYLATED	444	0.368667	1.33729	0.0299479	0.240308	1	3074	tags=25%, list=18%, signal=30%
GRAHAM_NORMAL_QUIESCENT_VS_NORMAL_DIVIDING_UP	59	0.464359	1.33699	0.0796178	0.240412	1	2304	tags=36%, list=14%, signal=41%
KEGG_BLADDER_CANCER	41	0.507118	1.33653	0.0988075	0.240728	1	1350	tags=24%, list=8%, signal=26%
VIETOR_IFRD1_TARGETS	23	0.536881	1.33539	0.14	0.241973	1	4060	tags=43%, list=24%, signal=57%
HOELZEL_NF1_TARGETS_UP	122	0.414907	1.33514	0.0676328	0.241988	1	2103	tags=30%, list=13%, signal=34%
ZHAN_MULTIPLE_MYELOMA_CD1_AND_CD2_DN	47	0.479489	1.33439	0.0934891	0.242727	1	3244	tags=43%, list=19%, signal=53%
ST_WNT_BETA_CATENIN_PATHWAY	29	0.519432	1.33392	0.117021	0.243076	1	415	tags=17%, list=2%, signal=18%
PID_INTEGRIN1_PATHWAY	63	0.464743	1.33346	0.0874587	0.243411	1	2250	tags=27%, list=13%, signal=31%
KEGG_GLIOMA	61	0.46296	1.33317	0.0764331	0.243524	1	1880	tags=26%, list=11%, signal=29%
YANG_MUC2_TARGETS_DUODENUM_3MO_DN	18	0.575986	1.33296	0.124555	0.2435	1	1871	tags=39%, list=11%, signal=44%
ZHU_CMV_24_HR_UP	90	0.431252	1.33263	0.0837438	0.243674	1	1541	tags=22%, list=9%, signal=24%
NOTCH_DN.V1_DN	132	0.416347	1.33207	0.0661417	0.244129	1	1290	tags=16%, list=8%, signal=17%
KAAB_FAILED_HEART_ATRIUM_DN	140	0.410028	1.33169	0.0645646	0.24438	1	3241	tags=30%, list=19%, signal=37%
ZHAN_MULTIPLE_MYELOMA_CD1_DN	41	0.485902	1.33159	0.103509	0.244221	1	2446	tags=34%, list=15%, signal=40%
HESS_TARGETS_OF_HOXA9_AND_MEIS1_DN	66	0.452367	1.33148	0.0730159	0.24409	1	1539	tags=23%, list=9%, signal=25%
HEIDENBLAD_AMPLICON_8Q24_DN	41	0.496334	1.33136	0.101576	0.243973	1	2726	tags=34%, list=16%, signal=41%
HERNANDEZ_MITOTIC_ARREST_BY_DOCETAXEL_2_DN	18	0.568315	1.33135	0.141623	0.243695	1	860	tags=28%, list=5%, signal=29%
LI_INDUCED_T_TO_NATURAL_KILLER_UP	270	0.384206	1.33134	0.0561151	0.243438	1	1738	tags=20%, list=10%, signal=22%
KEGG_PENTOSE_PHOSPHATE_PATHWAY	24	0.538629	1.33124	0.126866	0.243291	1	654	tags=13%, list=4%, signal=13%
NUTT_GBM_VS_AO_GLIOMA_UP	44	0.476769	1.33094	0.10906	0.243407	1	2752	tags=50%, list=16%, signal=60%
LIAN_NEUTROPHIL_GRANULE_CONSTITUENTS	20	0.566645	1.33084	0.113924	0.243274	1	1016	tags=20%, list=6%, signal=21%
TCGA_GLIOBLASTOMA_COPY_NUMBER_UP	70	0.453239	1.33082	0.0976	0.243033	1	2568	tags=26%, list=15%, signal=30%
ZHOU_INFLAMMATORY_RESPONSE_FIMA_UP	429	0.367553	1.3302	0.0242261	0.243579	1	2263	tags=21%, list=14%, signal=24%
KANNAN_TP53_TARGETS_DN	20	0.552137	1.33019	0.129091	0.243316	1	963	tags=25%, list=6%, signal=26%
SASSON_RESPONSE_TO_GONADOTROPHINS_DN	85	0.43466	1.32965	0.0664506	0.243741	1	2395	tags=36%, list=14%, signal=42%
NFE2L2.V2	364	0.373871	1.32934	0.0412655	0.24388	1	1643	tags=18%, list=10%, signal=19%
SHETH_LIVER_CANCER_VS_TXNIP_LOSS_PAM1	212	0.391833	1.32862	0.045134	0.244565	1	1746	tags=17%, list=10%, signal=19%
RODRIGUES_THYROID_CARCINOMA_ANAPLASTIC_DN	485	0.365066	1.32796	0.0287958	0.245173	1	2008	tags=22%, list=12%, signal=24%
KEGG_ANTIGEN_PROCESSING_AND_PRESENTATION	59	0.457446	1.32756	0.10052	0.245435	1	861	tags=22%, list=5%, signal=23%
BIOCARTA_AT1R_PATHWAY	31	0.504929	1.32711	0.123939	0.245802	1	1880	tags=29%, list=11%, signal=33%
RAF_UP.V1_UP	184	0.39749	1.3268	0.0592593	0.245913	1	1952	tags=26%, list=12%, signal=29%
WANG_TNF_TARGETS	19	0.564877	1.32678	0.125899	0.245661	1	826	tags=21%, list=5%, signal=22%
PARK_TRETINOIN_RESPONSE_AND_PML_RARA_FUSION	28	0.519891	1.32642	0.121739	0.245908	1	1539	tags=32%, list=9%, signal=35%
PILON_KLF1_TARGETS_UP	452	0.363544	1.32615	0.0301783	0.246005	1	2137	tags=21%, list=13%, signal=23%
REACTOME_P53_DEPENDENT_G1_DNA_DAMAGE_RESPONSE	52	0.473242	1.32611	0.0957983	0.245771	1	928	tags=15%, list=6%, signal=16%
KEGG_ADHERENS_JUNCTION	71	0.447232	1.32525	0.0931034	0.24671	1	767	tags=15%, list=5%, signal=16%
ZHU_CMV_8_HR_UP	46	0.485016	1.32476	0.116358	0.247182	1	2453	tags=35%, list=15%, signal=41%
WATANABE_COLON_CANCER_MSI_VS_MSS_DN	62	0.458297	1.3241	0.105622	0.247824	1	3545	tags=32%, list=21%, signal=41%
BROWNE_HCMV_INFECTION_2HR_DN	47	0.469825	1.3232	0.0932643	0.248834	1	928	tags=19%, list=6%, signal=20%
FUJII_YBX1_TARGETS_UP	40	0.497164	1.32295	0.122203	0.2489	1	1338	tags=25%, list=8%, signal=27%
GAZDA_DIAMOND_BLACKFAN_ANEMIA_MYELOID_DN	32	0.498258	1.32223	0.118151	0.249585	1	2856	tags=25%, list=17%, signal=30%
HOSHIDA_LIVER_CANCER_SUBCLASS_S3	239	0.382868	1.32185	0.0417266	0.249789	1	3082	tags=26%, list=18%, signal=32%
TURASHVILI_BREAST_LOBULAR_CARCINOMA_VS_DUCTAL_NORMAL_DN	82	0.437653	1.32154	0.101382	0.249914	1	1053	tags=13%, list=6%, signal=14%
KRAS.600.LUNG.BREAST_UP.V1_DN	223	0.387382	1.32091	0.0554745	0.250563	1	2245	tags=17%, list=13%, signal=20%
KLEIN_TARGETS_OF_BCR_ABL1_FUSION	33	0.503929	1.32077	0.124567	0.250494	1	2496	tags=30%, list=15%, signal=36%
SAGIV_CD24_TARGETS_DN	44	0.484506	1.32068	0.0825243	0.250331	1	2081	tags=39%, list=12%, signal=44%
BROWNE_HCMV_INFECTION_30MIN_UP	46	0.470771	1.32057	0.111298	0.250183	1	1963	tags=24%, list=12%, signal=27%
JI_RESPONSE_TO_FSH_UP	72	0.443447	1.32046	0.0972887	0.250054	1	1868	tags=22%, list=11%, signal=25%
LAIHO_COLORECTAL_CANCER_SERRATED_UP	108	0.417311	1.32008	0.0802469	0.250324	1	1522	tags=26%, list=9%, signal=28%
GRADE_COLON_VS_RECTAL_CANCER_UP	36	0.50496	1.32003	0.116118	0.250113	1	372	tags=11%, list=2%, signal=11%
GAUSSMANN_MLL_AF4_FUSION_TARGETS_G_UP	194	0.397235	1.31937	0.0643275	0.250745	1	1124	tags=11%, list=7%, signal=12%
WOOD_EBV_EBNA1_TARGETS_UP	108	0.418455	1.31912	0.088748	0.250821	1	1254	tags=22%, list=8%, signal=24%
SANSOM_APC_TARGETS_DN	313	0.371365	1.31909	0.0380435	0.250593	1	2054	tags=20%, list=12%, signal=22%
ZHU_CMV_24_HR_DN	84	0.431775	1.31889	0.0885246	0.250599	1	2552	tags=33%, list=15%, signal=39%
KEGG_NEUROTROPHIN_SIGNALING_PATHWAY	120	0.409506	1.31884	0.0691318	0.250375	1	2860	tags=31%, list=17%, signal=37%
SASSON_RESPONSE_TO_FORSKOLIN_DN	85	0.43931	1.31786	0.0859375	0.251449	1	2395	tags=36%, list=14%, signal=42%
ALFANO_MYC_TARGETS	229	0.384247	1.31772	0.0491803	0.251341	1	692	tags=9%, list=4%, signal=9%
VALK_AML_CLUSTER_3	26	0.524877	1.31769	0.135325	0.251111	1	2042	tags=42%, list=12%, signal=48%
WOO_LIVER_CANCER_RECURRENCE_DN	72	0.444234	1.31694	0.0927835	0.251821	1	3217	tags=38%, list=19%, signal=46%
REACTOME_SEMA4D_IN_SEMAPHORIN_SIGNALING	28	0.512778	1.31691	0.138596	0.251582	1	3762	tags=46%, list=23%, signal=60%
BAELDE_DIABETIC_NEPHROPATHY_UP	75	0.442678	1.31685	0.0891089	0.251392	1	1329	tags=16%, list=8%, signal=17%
ZHANG_BREAST_CANCER_PROGENITORS_DN	137	0.414696	1.31632	0.0577508	0.251885	1	1922	tags=19%, list=12%, signal=21%
YAMAZAKI_TCEB3_TARGETS_UP	161	0.400912	1.3161	0.0637329	0.251931	1	1912	tags=23%, list=11%, signal=26%
KEGG_BETA_ALANINE_METABOLISM	21	0.552882	1.31558	0.149912	0.252383	1	2853	tags=43%, list=17%, signal=52%
HOFFMANN_PRE_BI_TO_LARGE_PRE_BII_LYMPHOCYTE_DN	65	0.453832	1.31531	0.104651	0.25248	1	1179	tags=20%, list=7%, signal=21%
GOLUB_ALL_VS_AML_DN	23	0.531101	1.31527	0.151013	0.252266	1	1745	tags=35%, list=10%, signal=39%
BMI1_DN.V1_UP	136	0.411395	1.3152	0.063593	0.252069	1	2071	tags=32%, list=12%, signal=37%
KRAS.PROSTATE_UP.V1_DN	105	0.418219	1.31511	0.0875576	0.251927	1	1926	tags=17%, list=12%, signal=19%
LIN_MELANOMA_COPY_NUMBER_DN	38	0.487861	1.31442	0.130508	0.252683	1	1350	tags=21%, list=8%, signal=23%
CROONQUIST_NRAS_SIGNALING_UP	31	0.502307	1.31381	0.113712	0.253182	1	1587	tags=19%, list=10%, signal=21%
SETLUR_PROSTATE_CANCER_TMPRSS2_ERG_FUSION_UP	64	0.455493	1.31367	0.0996785	0.253104	1	1649	tags=25%, list=10%, signal=28%
REACTOME_RNA_POL_I_TRANSCRIPTION	73	0.44092	1.31287	0.090312	0.253924	1	1864	tags=22%, list=11%, signal=25%
RICKMAN_HEAD_AND_NECK_CANCER_C	79	0.440364	1.31265	0.0847724	0.253958	1	912	tags=16%, list=5%, signal=17%
KAUFFMANN_DNA_REPLICATION_GENES	135	0.40236	1.3122	0.0747384	0.254321	1	319	tags=2%, list=2%, signal=2%
JAEGER_METASTASIS_DN	222	0.388043	1.31204	0.0602941	0.254273	1	2543	tags=31%, list=15%, signal=36%
REACTOME_SIGNALING_BY_TGF_BETA_RECEPTOR_COMPLEX	60	0.448791	1.31176	0.10678	0.254392	1	638	tags=13%, list=4%, signal=14%
RUAN_RESPONSE_TO_TROGLITAZONE_UP	25	0.525993	1.31172	0.139415	0.254175	1	1249	tags=20%, list=7%, signal=22%
REACTOME_GPVI_MEDIATED_ACTIVATION_CASCADE	29	0.513883	1.31159	0.113027	0.254069	1	2760	tags=38%, list=17%, signal=45%
MEK_UP.V1_UP	191	0.389491	1.31113	0.0670927	0.254405	1	1334	tags=25%, list=8%, signal=26%
BURTON_ADIPOGENESIS_8	82	0.432648	1.31098	0.0824261	0.254324	1	2189	tags=32%, list=13%, signal=36%
SCHEIDEREIT_IKK_INTERACTING_PROTEINS	56	0.458418	1.31044	0.0983333	0.254758	1	2970	tags=46%, list=18%, signal=56%
BIOCARTA_P53_PATHWAY	16	0.587535	1.31029	0.161458	0.254701	1	1057	tags=31%, list=6%, signal=33%
VALK_AML_WITH_CEBPA	26	0.524166	1.31011	0.143389	0.254664	1	694	tags=15%, list=4%, signal=16%
KEGG_ADIPOCYTOKINE_SIGNALING_PATHWAY	62	0.44741	1.31008	0.10017	0.254428	1	1876	tags=23%, list=11%, signal=25%
REACTOME_GROWTH_HORMONE_RECEPTOR_SIGNALING	21	0.558172	1.31002	0.14032	0.254245	1	1040	tags=24%, list=6%, signal=25%
CHIARADONNA_NEOPLASTIC_TRANSFORMATION_KRAS_UP	117	0.412334	1.30976	0.0760697	0.254318	1	752	tags=8%, list=5%, signal=8%
VANTVEER_BREAST_CANCER_BRCA1_DN	37	0.494599	1.30963	0.113514	0.254203	1	1900	tags=24%, list=11%, signal=27%
TONKS_TARGETS_OF_RUNX1_RUNX1T1_FUSION_ERYTHROCYTE_UP	137	0.399825	1.30843	0.0700447	0.255566	1	1386	tags=20%, list=8%, signal=22%
CHIANG_LIVER_CANCER_SUBCLASS_CTNNB1_DN	146	0.401081	1.30795	0.0851689	0.255966	1	2233	tags=27%, list=13%, signal=31%
KEGG_ARACHIDONIC_ACID_METABOLISM	46	0.470787	1.30756	0.112985	0.256225	1	2652	tags=22%, list=16%, signal=26%
LANDIS_BREAST_CANCER_PROGRESSION_UP	43	0.478816	1.30618	0.123023	0.257872	1	2501	tags=33%, list=15%, signal=38%
PID_TOLL_ENDOGENOUS_PATHWAY	23	0.52755	1.30575	0.141544	0.258182	1	2126	tags=43%, list=13%, signal=50%
DEBIASI_APOPTOSIS_BY_REOVIRUS_INFECTION_DN	273	0.374943	1.30524	0.057971	0.258646	1	3127	tags=33%, list=19%, signal=39%
ZHANG_RESPONSE_TO_CANTHARIDIN_UP	19	0.539353	1.3051	0.161468	0.25858	1	3491	tags=53%, list=21%, signal=66%
REACTOME_ION_CHANNEL_TRANSPORT	40	0.491296	1.30499	0.125	0.258461	1	1035	tags=20%, list=6%, signal=21%
PID_ERBB2_ERBB3_PATHWAY	43	0.477222	1.30489	0.124792	0.258326	1	2161	tags=23%, list=13%, signal=27%
MORI_IMMATURE_B_LYMPHOCYTE_UP	48	0.471398	1.30349	0.123894	0.260042	1	734	tags=21%, list=4%, signal=22%
SCHAEFFER_PROSTATE_DEVELOPMENT_48HR_DN	351	0.36598	1.30339	0.0252101	0.259912	1	2194	tags=20%, list=13%, signal=22%
KEGG_NATURAL_KILLER_CELL_MEDIATED_CYTOTOXICITY	98	0.418925	1.30291	0.0933735	0.260314	1	1234	tags=15%, list=7%, signal=16%
GHANDHI_BYSTANDER_IRRADIATION_UP	72	0.429503	1.3027	0.107492	0.260319	1	826	tags=18%, list=5%, signal=19%
HU_GENOTOXIN_ACTION_DIRECT_VS_INDIRECT_4HR	34	0.489489	1.30181	0.121827	0.261231	1	2206	tags=29%, list=13%, signal=34%
LI_AMPLIFIED_IN_LUNG_CANCER	170	0.395052	1.30125	0.0698365	0.261712	1	2552	tags=21%, list=15%, signal=25%
HOFMANN_CELL_LYMPHOMA_DN	36	0.487623	1.30113	0.116197	0.261608	1	2481	tags=31%, list=15%, signal=36%
REACTOME_AXON_GUIDANCE	230	0.382836	1.30074	0.0599415	0.261931	1	2561	tags=24%, list=15%, signal=28%
REACTOME_PI_METABOLISM	45	0.461483	1.30032	0.134715	0.262232	1	4103	tags=51%, list=25%, signal=68%
BAE_BRCA1_TARGETS_DN	28	0.510899	1.29984	0.115108	0.262625	1	1877	tags=29%, list=11%, signal=32%
SENESE_HDAC3_TARGETS_DN	487	0.35796	1.29948	0.0438247	0.262867	1	1905	tags=21%, list=11%, signal=23%
BOYLAN_MULTIPLE_MYELOMA_C_CLUSTER_DN	26	0.526774	1.29927	0.142367	0.2629	1	956	tags=23%, list=6%, signal=24%
SA_B_CELL_RECEPTOR_COMPLEXES	24	0.520852	1.29877	0.160221	0.263347	1	2860	tags=38%, list=17%, signal=45%
STREICHER_LSM1_TARGETS_DN	17	0.560306	1.29862	0.165217	0.263286	1	67	tags=12%, list=0%, signal=12%
TURASHVILI_BREAST_CARCINOMA_DUCTAL_VS_LOBULAR_UP	18	0.54483	1.29856	0.162617	0.263094	1	2189	tags=22%, list=13%, signal=26%
REACTOME_CHONDROITIN_SULFATE_DERMATAN_SULFATE_METABOLISM	44	0.474078	1.29753	0.11784	0.2643	1	2125	tags=34%, list=13%, signal=39%
DELYS_THYROID_CANCER_DN	198	0.384742	1.29735	0.0530191	0.264272	1	2125	tags=22%, list=13%, signal=25%
KONDO_EZH2_TARGETS	213	0.379488	1.29725	0.0658083	0.264148	1	1986	tags=21%, list=12%, signal=24%
FRASOR_TAMOXIFEN_RESPONSE_UP	48	0.465033	1.29696	0.118846	0.26429	1	2431	tags=33%, list=15%, signal=39%
MORI_MATURE_B_LYMPHOCYTE_UP	80	0.433	1.2961	0.108153	0.265235	1	2439	tags=28%, list=15%, signal=32%
PID_FAK_PATHWAY	56	0.453077	1.29526	0.113333	0.266171	1	2595	tags=36%, list=16%, signal=42%
LANDIS_ERBB2_BREAST_TUMORS_65_UP	22	0.526479	1.29522	0.162304	0.265978	1	3400	tags=59%, list=20%, signal=74%
BROWNE_HCMV_INFECTION_12HR_DN	93	0.422641	1.29372	0.109204	0.267819	1	1342	tags=22%, list=8%, signal=23%
ROZANOV_MMP14_TARGETS_DN	29	0.513081	1.29347	0.140138	0.267913	1	2362	tags=34%, list=14%, signal=40%
STEGER_ADIPOGENESIS_DN	23	0.518203	1.29331	0.146296	0.267848	1	2138	tags=30%, list=13%, signal=35%
REACTOME_RECYCLING_PATHWAY_OF_L1	27	0.509232	1.29314	0.13933	0.267805	1	2729	tags=37%, list=16%, signal=44%
NABA_COLLAGENS	39	0.48257	1.29295	0.136678	0.267788	1	2250	tags=21%, list=13%, signal=24%
ZHAN_MULTIPLE_MYELOMA_MS_UP	42	0.469706	1.29277	0.116585	0.267808	1	1080	tags=24%, list=6%, signal=25%
TENEDINI_MEGAKARYOCYTE_MARKERS	61	0.45436	1.29277	0.123311	0.267537	1	2063	tags=30%, list=12%, signal=34%
PEDERSEN_TARGETS_OF_611CTF_ISOFORM_OF_ERBB2	72	0.428403	1.29258	0.107926	0.267507	1	1357	tags=26%, list=8%, signal=29%
HADDAD_T_LYMPHOCYTE_AND_NK_PROGENITOR_UP	68	0.439293	1.29151	0.102201	0.268823	1	1802	tags=25%, list=11%, signal=28%
REACTOME_EXTRACELLULAR_MATRIX_ORGANIZATION	75	0.435215	1.29129	0.101243	0.26888	1	2293	tags=24%, list=14%, signal=28%
IVANOVA_HEMATOPOIESIS_STEM_CELL_LONG_TERM	267	0.372305	1.29117	0.0563584	0.268749	1	1692	tags=16%, list=10%, signal=17%
BIOCARTA_BCELLSURVIVAL_PATHWAY	16	0.573223	1.29114	0.156934	0.268513	1	120	tags=13%, list=1%, signal=13%
KEGG_JAK_STAT_SIGNALING_PATHWAY	122	0.402232	1.29092	0.0736677	0.268575	1	2360	tags=25%, list=14%, signal=29%
RAGHAVACHARI_PLATELET_SPECIFIC_GENES	65	0.444956	1.28796	0.112228	0.272591	1	2060	tags=32%, list=12%, signal=37%
ONO_FOXP3_TARGETS_DN	30	0.498192	1.28784	0.144665	0.27246	1	1901	tags=30%, list=11%, signal=34%
AFFAR_YY1_TARGETS_DN	203	0.383193	1.28731	0.0623188	0.272944	1	443	tags=4%, list=3%, signal=4%
AMUNDSON_POOR_SURVIVAL_AFTER_GAMMA_RADIATION_2G	161	0.392989	1.28654	0.0763359	0.273748	1	2697	tags=29%, list=16%, signal=34%
HELLER_HDAC_TARGETS_SILENCED_BY_METHYLATION_UP	411	0.357187	1.28611	0.036635	0.274052	1	2088	tags=24%, list=13%, signal=27%
OXFORD_RALA_OR_RALB_TARGETS_DN	24	0.519437	1.28584	0.153257	0.274177	1	2306	tags=46%, list=14%, signal=53%
ST_GA13_PATHWAY	35	0.474925	1.28514	0.149047	0.274911	1	3252	tags=43%, list=19%, signal=53%
BASSO_HAIRY_CELL_LEUKEMIA_DN	71	0.42807	1.28481	0.0993266	0.275121	1	2862	tags=41%, list=17%, signal=49%
KRAS.LUNG.BREAST_UP.V1_DN	109	0.405894	1.28336	0.101307	0.276986	1	1780	tags=17%, list=11%, signal=18%
HOQUE_METHYLATED_IN_CANCER	47	0.458701	1.2833	0.123077	0.276785	1	3069	tags=30%, list=18%, signal=36%
MARSON_FOXP3_TARGETS_STIMULATED_UP	23	0.52293	1.28288	0.178876	0.277163	1	854	tags=17%, list=5%, signal=18%
MULLIGHAN_NPM1_MUTATED_SIGNATURE_1_DN	118	0.404898	1.28271	0.0795107	0.277121	1	2156	tags=19%, list=13%, signal=22%
REACTOME_ION_TRANSPORT_BY_P_TYPE_ATPASES	29	0.494842	1.28224	0.15035	0.27752	1	1035	tags=24%, list=6%, signal=26%
CADWELL_ATG16L1_TARGETS_UP	73	0.430699	1.28218	0.109477	0.27731	1	2659	tags=21%, list=16%, signal=24%
DURCHDEWALD_SKIN_CARCINOGENESIS_DN	248	0.373717	1.28213	0.0531758	0.277124	1	2409	tags=27%, list=14%, signal=31%
BRACHAT_RESPONSE_TO_CISPLATIN	20	0.545131	1.28164	0.170093	0.277549	1	2018	tags=40%, list=12%, signal=45%
SMIRNOV_RESPONSE_TO_IR_6HR_UP	153	0.39961	1.28115	0.0844646	0.278007	1	2669	tags=38%, list=16%, signal=45%
TSAI_RESPONSE_TO_IONIZING_RADIATION	138	0.398524	1.28109	0.0682171	0.277812	1	826	tags=13%, list=5%, signal=14%
BENPORATH_NOS_TARGETS	160	0.387774	1.28096	0.0656489	0.277744	1	775	tags=10%, list=5%, signal=10%
TSENG_ADIPOGENIC_POTENTIAL_DN	41	0.472293	1.28074	0.128814	0.277821	1	1868	tags=22%, list=11%, signal=25%
RAPA_EARLY_UP.V1_DN	166	0.383972	1.27999	0.0666667	0.278662	1	2552	tags=22%, list=15%, signal=26%
TERAO_AOX4_TARGETS_HG_UP	25	0.515152	1.27991	0.162963	0.278508	1	3548	tags=52%, list=21%, signal=66%
DORN_ADENOVIRUS_INFECTION_48HR_DN	40	0.477556	1.27969	0.151943	0.278565	1	1057	tags=28%, list=6%, signal=29%
VANLOO_SP3_TARGETS_DN	78	0.416624	1.27932	0.0935374	0.278832	1	2047	tags=23%, list=12%, signal=26%
DOANE_RESPONSE_TO_ANDROGEN_UP	164	0.384958	1.27859	0.0769231	0.279637	1	2555	tags=24%, list=15%, signal=28%
ONDER_CDH1_TARGETS_2_UP	231	0.3707	1.27837	0.071535	0.279664	1	2352	tags=25%, list=14%, signal=29%
KEGG_ECM_RECEPTOR_INTERACTION	76	0.425135	1.278	0.110197	0.279911	1	2055	tags=28%, list=12%, signal=31%
REACTOME_CLASS_I_MHC_MEDIATED_ANTIGEN_PROCESSING_PRESENTATION	227	0.373942	1.27784	0.0728571	0.279855	1	2460	tags=22%, list=15%, signal=26%
LI_WILMS_TUMOR_VS_FETAL_KIDNEY_2_DN	49	0.45447	1.2775	0.118557	0.280063	1	1406	tags=16%, list=8%, signal=18%
KRAS.DF.V1_DN	162	0.388491	1.27682	0.0809969	0.280799	1	1452	tags=17%, list=9%, signal=19%
GENTILE_UV_LOW_DOSE_UP	27	0.507308	1.27657	0.17037	0.280881	1	2018	tags=33%, list=12%, signal=38%
HERNANDEZ_ABERRANT_MITOSIS_BY_DOCETACEL_2NM_DN	18	0.55075	1.27559	0.16946	0.282121	1	838	tags=11%, list=5%, signal=12%
LUCAS_HNF4A_TARGETS_UP	57	0.448431	1.27534	0.122779	0.282223	1	1981	tags=21%, list=12%, signal=24%
IL21_UP.V1_DN	137	0.396853	1.2752	0.0833333	0.28214	1	2543	tags=20%, list=15%, signal=23%
PDGF_UP.V1_DN	89	0.426678	1.27516	0.116352	0.281938	1	2930	tags=27%, list=18%, signal=33%
NATSUME_RESPONSE_TO_INTERFERON_BETA_UP	66	0.432857	1.27494	0.117057	0.282006	1	1738	tags=26%, list=10%, signal=29%
BLALOCK_ALZHEIMERS_DISEASE_INCIPIENT_UP	357	0.360793	1.27336	0.0619718	0.284127	1	2373	tags=23%, list=14%, signal=26%
KEGG_ACUTE_MYELOID_LEUKEMIA	55	0.441568	1.27321	0.135906	0.284093	1	2161	tags=22%, list=13%, signal=25%
REACTOME_JNK_C_JUN_KINASES_PHOSPHORYLATION_AND_ACTIVATION_MEDIATED_BY_ACTIVATED_HUMAN_TAK1	16	0.567825	1.27305	0.194085	0.284067	1	633	tags=19%, list=4%, signal=19%
KIM_BIPOLAR_DISORDER_OLIGODENDROCYTE_DENSITY_CORR_DN	65	0.437509	1.27304	0.126214	0.283801	1	416	tags=6%, list=2%, signal=6%
BOQUEST_STEM_CELL_DN	197	0.380782	1.273	0.0835777	0.283597	1	1827	tags=17%, list=11%, signal=19%
NIELSEN_SYNOVIAL_SARCOMA_UP	16	0.562909	1.27289	0.178368	0.283477	1	2012	tags=25%, list=12%, signal=28%
ESC_V6.5_UP_LATE.V1_UP	168	0.383451	1.27288	0.078341	0.28322	1	1207	tags=17%, list=7%, signal=18%
PID_AURORA_A_PATHWAY	31	0.491443	1.27232	0.161121	0.283791	1	2542	tags=35%, list=15%, signal=42%
REACTOME_TRAFFICKING_OF_AMPA_RECEPTORS	22	0.515303	1.27218	0.177193	0.283729	1	3030	tags=41%, list=18%, signal=50%
LEE_LIVER_CANCER_SURVIVAL_UP	150	0.392822	1.27216	0.0974889	0.283483	1	3084	tags=26%, list=18%, signal=32%
CORRE_MULTIPLE_MYELOMA_DN	50	0.451711	1.27188	0.137255	0.283637	1	1913	tags=28%, list=11%, signal=32%
CASORELLI_APL_SECONDARY_VS_DE_NOVO_UP	36	0.473367	1.27023	0.145025	0.285826	1	4065	tags=53%, list=24%, signal=70%
MULLIGHAN_NPM1_MUTATED_SIGNATURE_2_DN	73	0.423232	1.26995	0.118846	0.285959	1	750	tags=12%, list=4%, signal=13%
ODONNELL_METASTASIS_UP	64	0.43379	1.26921	0.120827	0.286728	1	2437	tags=20%, list=15%, signal=24%
MCBRYAN_PUBERTAL_TGFB1_TARGETS_DN	55	0.447438	1.26915	0.130653	0.286551	1	2148	tags=31%, list=13%, signal=35%
SCHAEFFER_SOX9_TARGETS_IN_PROSTATE_DEVELOPMENT_UP	18	0.540817	1.26894	0.196043	0.286594	1	1508	tags=44%, list=9%, signal=49%
MARCHINI_TRABECTEDIN_RESISTANCE_DN	45	0.454745	1.26893	0.147217	0.286332	1	2306	tags=33%, list=14%, signal=39%
DACOSTA_UV_RESPONSE_VIA_ERCC3_COMMON_UP	74	0.424793	1.26859	0.111831	0.286557	1	2078	tags=30%, list=12%, signal=34%
TIEN_INTESTINE_PROBIOTICS_2HR_DN	82	0.417376	1.26836	0.116057	0.286615	1	1229	tags=16%, list=7%, signal=17%
DEURIG_T_CELL_PROLYMPHOCYTIC_LEUKEMIA_DN	272	0.359054	1.26794	0.0701001	0.286991	1	1797	tags=17%, list=11%, signal=19%
MULLIGHAN_MLL_SIGNATURE_1_UP	355	0.35381	1.26716	0.0492676	0.287909	1	3854	tags=37%, list=23%, signal=47%
IKEDA_MIR30_TARGETS_DN	25	0.51094	1.267	0.189964	0.287882	1	846	tags=20%, list=5%, signal=21%
PID_RHOA_PATHWAY	45	0.45258	1.26573	0.147249	0.289479	1	2109	tags=27%, list=13%, signal=30%
BERTUCCI_INVASIVE_CARCINOMA_DUCTAL_VS_LOBULAR_UP	23	0.517044	1.26536	0.159649	0.289795	1	3281	tags=30%, list=20%, signal=38%
BARRIER_COLON_CANCER_RECURRENCE_DN	18	0.544182	1.26482	0.197393	0.290343	1	1377	tags=28%, list=8%, signal=30%
REACTOME_TOLL_RECEPTOR_CASCADES	107	0.403158	1.26468	0.108911	0.29024	1	2126	tags=23%, list=13%, signal=27%
YAMASHITA_METHYLATED_IN_PROSTATE_CANCER	45	0.45691	1.26406	0.142086	0.290935	1	1884	tags=22%, list=11%, signal=25%
ZHENG_GLIOBLASTOMA_PLASTICITY_DN	53	0.447186	1.26224	0.127483	0.293452	1	1492	tags=25%, list=9%, signal=27%
XU_HGF_TARGETS_INDUCED_BY_AKT1_6HR	18	0.540243	1.26194	0.209174	0.293627	1	1251	tags=44%, list=7%, signal=48%
PID_IL12_2PATHWAY	54	0.455795	1.26178	0.13468	0.293576	1	2263	tags=24%, list=14%, signal=28%
WANG_HCP_PROSTATE_CANCER	103	0.403113	1.25988	0.11254	0.296189	1	2634	tags=30%, list=16%, signal=36%
GEISS_RESPONSE_TO_DSRNA_DN	16	0.553914	1.25987	0.195777	0.295925	1	2876	tags=38%, list=17%, signal=45%
WINZEN_DEGRADED_VIA_KHSRP	94	0.408963	1.25977	0.123177	0.295795	1	975	tags=20%, list=6%, signal=21%
PHONG_TNF_RESPONSE_VIA_P38_COMPLETE	217	0.372942	1.25977	0.0699708	0.295526	1	1514	tags=18%, list=9%, signal=20%
REACTOME_TRANSPORT_TO_THE_GOLGI_AND_SUBSEQUENT_MODIFICATION	31	0.487225	1.25967	0.168654	0.295384	1	1476	tags=19%, list=9%, signal=21%
KEGG_TIGHT_JUNCTION	114	0.400234	1.25926	0.104065	0.295714	1	2338	tags=26%, list=14%, signal=30%
ZWANG_CLASS_3_TRANSIENTLY_INDUCED_BY_EGF	209	0.373025	1.25876	0.082232	0.296219	1	1424	tags=26%, list=9%, signal=28%
TBK1.DN.48HRS_UP	50	0.444274	1.25872	0.128763	0.296004	1	2716	tags=34%, list=16%, signal=40%
REACTOME_SIGNALING_BY_FGFR1_MUTANTS	27	0.4909	1.25851	0.193841	0.296046	1	508	tags=11%, list=3%, signal=11%
KRIEG_HYPOXIA_VIA_KDM3A	50	0.442447	1.2576	0.147458	0.297193	1	2260	tags=36%, list=14%, signal=42%
RICKMAN_METASTASIS_DN	243	0.368548	1.25615	0.0863309	0.299186	1	3037	tags=30%, list=18%, signal=37%
CTIP_DN.V1_UP	85	0.412784	1.25605	0.125	0.29904	1	1251	tags=8%, list=7%, signal=9%
KYNG_RESPONSE_TO_H2O2	68	0.426831	1.2554	0.137031	0.299767	1	1446	tags=16%, list=9%, signal=18%
CAIRO_LIVER_DEVELOPMENT_DN	189	0.378139	1.25359	0.0946143	0.30236	1	2052	tags=15%, list=12%, signal=17%
BOYAULT_LIVER_CANCER_SUBCLASS_G1_UP	108	0.395545	1.25318	0.120462	0.302708	1	2041	tags=20%, list=12%, signal=23%
MARTENS_BOUND_BY_PML_RARA_FUSION	427	0.345435	1.25291	0.0492958	0.302824	1	2150	tags=19%, list=13%, signal=21%
KYNG_DNA_DAMAGE_BY_GAMMA_RADIATION	70	0.419641	1.25284	0.146623	0.30264	1	2542	tags=24%, list=15%, signal=29%
ZHAN_MULTIPLE_MYELOMA_MF_UP	38	0.466536	1.25274	0.179262	0.302499	1	609	tags=16%, list=4%, signal=16%
JIANG_TIP30_TARGETS_DN	23	0.507543	1.25271	0.193141	0.30225	1	2781	tags=39%, list=17%, signal=47%
PEDERSEN_METASTASIS_BY_ERBB2_ISOFORM_7	365	0.349159	1.25214	0.0479361	0.30286	1	1691	tags=20%, list=10%, signal=21%
KRIEG_KDM3A_TARGETS_NOT_HYPOXIA	188	0.377779	1.25209	0.0955778	0.302653	1	2469	tags=23%, list=15%, signal=27%
IVANOVSKA_MIR106B_TARGETS	89	0.404095	1.2519	0.110754	0.302688	1	2966	tags=44%, list=18%, signal=53%
WAMUNYOKOLI_OVARIAN_CANCER_GRADES_1_2_DN	57	0.437355	1.2505	0.156406	0.304579	1	1829	tags=23%, list=11%, signal=26%
YAGI_AML_WITH_T_8_21_TRANSLOCATION	332	0.354209	1.24891	0.0901639	0.306785	1	2112	tags=20%, list=13%, signal=22%
KIM_GERMINAL_CENTER_T_HELPER_DN	20	0.532951	1.24837	0.200361	0.307347	1	2369	tags=35%, list=14%, signal=41%
BERTUCCI_INVASIVE_CARCINOMA_DUCTAL_VS_LOBULAR_DN	38	0.469098	1.24831	0.158076	0.307151	1	5	tags=3%, list=0%, signal=3%
COULOUARN_TEMPORAL_TGFB1_SIGNATURE_DN	123	0.387519	1.24802	0.122222	0.307337	1	2599	tags=35%, list=16%, signal=41%
REACTOME_PACKAGING_OF_TELOMERE_ENDS	39	0.459831	1.24778	0.140351	0.307427	1	1663	tags=26%, list=10%, signal=28%
CAVARD_LIVER_CANCER_MALIGNANT_VS_BENIGN	23	0.505762	1.24742	0.19788	0.307643	1	1579	tags=22%, list=9%, signal=24%
PID_INTEGRIN5_PATHWAY	16	0.537567	1.24692	0.188991	0.30811	1	1254	tags=31%, list=8%, signal=34%
SABATES_COLORECTAL_ADENOMA_DN	197	0.370005	1.24579	0.0887218	0.309676	1	2424	tags=17%, list=15%, signal=20%
GARGALOVIC_RESPONSE_TO_OXIDIZED_PHOSPHOLIPIDS_MAGENTA_UP	27	0.495089	1.24546	0.174147	0.309902	1	2374	tags=30%, list=14%, signal=34%
OLSSON_E2F3_TARGETS_DN	43	0.453956	1.24539	0.158433	0.30972	1	1361	tags=21%, list=8%, signal=23%
VECCHI_GASTRIC_CANCER_ADVANCED_VS_EARLY_DN	116	0.385915	1.24526	0.116057	0.309666	1	2534	tags=20%, list=15%, signal=23%
CERIBELLI_GENES_INACTIVE_AND_BOUND_BY_NFY	27	0.490553	1.24526	0.185886	0.309382	1	1556	tags=19%, list=9%, signal=20%
YAUCH_HEDGEHOG_SIGNALING_PARACRINE_UP	116	0.39215	1.24489	0.119632	0.309675	1	2820	tags=23%, list=17%, signal=28%
ZHENG_IL22_SIGNALING_UP	43	0.444803	1.24467	0.167558	0.309773	1	1361	tags=21%, list=8%, signal=23%
REACTOME_ACTIVATED_TLR4_SIGNALLING	88	0.403173	1.24455	0.12966	0.309665	1	2126	tags=25%, list=13%, signal=29%
BIOCARTA_SPPA_PATHWAY	20	0.527394	1.24387	0.206204	0.310501	1	727	tags=20%, list=4%, signal=21%
HOFMANN_MYELODYSPLASTIC_SYNDROM_LOW_RISK_UP	21	0.508363	1.24378	0.206239	0.31038	1	3753	tags=38%, list=22%, signal=49%
KOKKINAKIS_METHIONINE_DEPRIVATION_96HR_DN	74	0.418776	1.24261	0.140823	0.311913	1	2126	tags=23%, list=13%, signal=26%
VARELA_ZMPSTE24_TARGETS_DN	32	0.480008	1.24221	0.180412	0.312264	1	1579	tags=19%, list=9%, signal=21%
TGFB_UP.V1_DN	174	0.376783	1.24134	0.101156	0.313308	1	2222	tags=28%, list=13%, signal=32%
TAKEDA_TARGETS_OF_NUP98_HOXA9_FUSION_16D_DN	116	0.388131	1.24119	0.11478	0.313281	1	1612	tags=20%, list=10%, signal=22%
REACTOME_COMPLEMENT_CASCADE	22	0.507271	1.24065	0.192793	0.313858	1	205	tags=9%, list=1%, signal=9%
PID_IL6_7_PATHWAY	46	0.453224	1.24029	0.182274	0.314129	1	2287	tags=28%, list=14%, signal=33%
YANG_BREAST_CANCER_ESR1_DN	24	0.502571	1.23988	0.186813	0.314526	1	1922	tags=29%, list=12%, signal=33%
BERNARD_PPAPDC1B_TARGETS_DN	52	0.436026	1.23862	0.167785	0.316293	1	2888	tags=44%, list=17%, signal=53%
COLINA_TARGETS_OF_4EBP1_AND_4EBP2	333	0.354683	1.23826	0.0707351	0.31658	1	1854	tags=20%, list=11%, signal=23%
WAKABAYASHI_ADIPOGENESIS_PPARG_RXRA_BOUND_36HR	135	0.378194	1.23818	0.121166	0.316427	1	2914	tags=29%, list=17%, signal=35%
BIOCARTA_ATM_PATHWAY	20	0.520753	1.23642	0.197133	0.318957	1	1738	tags=35%, list=10%, signal=39%
TCGA_GLIOBLASTOMA_COPY_NUMBER_DN	27	0.489987	1.23564	0.196837	0.319892	1	1930	tags=26%, list=12%, signal=29%
WATANABE_RECTAL_CANCER_RADIOTHERAPY_RESPONSIVE_UP	103	0.396311	1.23412	0.148208	0.322198	1	1743	tags=21%, list=10%, signal=24%
PID_HIF2PATHWAY	33	0.476611	1.23351	0.175084	0.322909	1	2837	tags=36%, list=17%, signal=44%
PID_ERA_GENOMIC_PATHWAY	57	0.426164	1.23348	0.167488	0.322665	1	1507	tags=18%, list=9%, signal=19%
BANDRES_RESPONSE_TO_CARMUSTIN_WITHOUT_MGMT_48HR_DN	27	0.485985	1.23313	0.170819	0.322914	1	2509	tags=26%, list=15%, signal=30%
PRC2_SUZ12_UP.V1_DN	151	0.380166	1.23238	0.119266	0.323822	1	1817	tags=17%, list=11%, signal=19%
GENTILE_UV_RESPONSE_CLUSTER_D6	35	0.468983	1.23237	0.171429	0.323549	1	1162	tags=17%, list=7%, signal=18%
CHANDRAN_METASTASIS_TOP50_DN	42	0.454841	1.23182	0.179966	0.324159	1	1823	tags=24%, list=11%, signal=27%
ALK_DN.V1_DN	102	0.391023	1.23121	0.143987	0.324888	1	1780	tags=20%, list=11%, signal=22%
PARK_APL_PATHOGENESIS_DN	45	0.445488	1.23092	0.172712	0.325068	1	2021	tags=36%, list=12%, signal=40%
EBAUER_TARGETS_OF_PAX3_FOXO1_FUSION_UP	181	0.366668	1.23063	0.0976676	0.325246	1	1705	tags=17%, list=10%, signal=19%
BIOCARTA_UCALPAIN_PATHWAY	16	0.527578	1.23061	0.213382	0.32499	1	2712	tags=38%, list=16%, signal=45%
ZHAN_MULTIPLE_MYELOMA_MF_DN	35	0.465971	1.23019	0.177391	0.325391	1	1809	tags=31%, list=11%, signal=35%
ZHANG_PROLIFERATING_VS_QUIESCENT	51	0.431421	1.23006	0.148581	0.325299	1	1386	tags=24%, list=8%, signal=26%
HOSHIDA_LIVER_CANCER_LATE_RECURRENCE_UP	55	0.435443	1.22995	0.176471	0.325199	1	2510	tags=27%, list=15%, signal=32%
CHARAFE_BREAST_CANCER_LUMINAL_VS_BASAL_UP	339	0.346165	1.22877	0.0671141	0.326942	1	2771	tags=23%, list=17%, signal=27%
SHEDDEN_LUNG_CANCER_GOOD_SURVIVAL_A5	62	0.424423	1.22823	0.157377	0.327555	1	2258	tags=23%, list=14%, signal=26%
PENG_RAPAMYCIN_RESPONSE_UP	178	0.368935	1.22775	0.110619	0.328075	1	2128	tags=22%, list=13%, signal=25%
ROVERSI_GLIOMA_COPY_NUMBER_DN	50	0.437635	1.22667	0.160331	0.329673	1	2182	tags=22%, list=13%, signal=25%
REACTOME_METABOLISM_OF_LIPIDS_AND_LIPOPROTEINS	420	0.341057	1.22645	0.0807537	0.329726	1	3297	tags=28%, list=20%, signal=34%
WNT_SIGNALING	81	0.400835	1.22617	0.139966	0.329901	1	2963	tags=31%, list=18%, signal=37%
WAMUNYOKOLI_OVARIAN_CANCER_LMP_UP	257	0.360049	1.22577	0.0932203	0.330282	1	2251	tags=23%, list=13%, signal=26%
BRUINS_UVC_RESPONSE_VIA_TP53_GROUP_B	490	0.334695	1.22548	0.0691906	0.330486	1	2828	tags=26%, list=17%, signal=31%
CHEBOTAEV_GR_TARGETS_UP	71	0.416073	1.22485	0.160745	0.331275	1	846	tags=13%, list=5%, signal=13%
MOREAUX_MULTIPLE_MYELOMA_BY_TACI_UP	343	0.347554	1.22464	0.0906593	0.331324	1	2261	tags=17%, list=14%, signal=19%
LIU_VMYB_TARGETS_UP	120	0.38582	1.22379	0.130225	0.332419	1	1641	tags=19%, list=10%, signal=21%
GAVIN_FOXP3_TARGETS_CLUSTER_P2	68	0.41421	1.22377	0.145455	0.332159	1	1492	tags=19%, list=9%, signal=21%
MCGARVEY_SILENCED_BY_METHYLATION_IN_COLON_CANCER	26	0.490018	1.22355	0.200743	0.332229	1	2791	tags=27%, list=17%, signal=32%
RICKMAN_TUMOR_DIFFERENTIATED_WELL_VS_MODERATELY_UP	102	0.384998	1.22311	0.138756	0.33267	1	2463	tags=24%, list=15%, signal=27%
ASTON_MAJOR_DEPRESSIVE_DISORDER_DN	141	0.374797	1.22294	0.125201	0.332658	1	3078	tags=32%, list=18%, signal=39%
JOSEPH_RESPONSE_TO_SODIUM_BUTYRATE_UP	30	0.48074	1.22257	0.198214	0.332963	1	1196	tags=20%, list=7%, signal=22%
STK33_NOMO_UP	258	0.354198	1.22252	0.0984848	0.332751	1	2150	tags=23%, list=13%, signal=26%
HARRIS_BRAIN_CANCER_PROGENITORS	37	0.461404	1.22238	0.184931	0.332718	1	1558	tags=22%, list=9%, signal=24%
LIU_NASOPHARYNGEAL_CARCINOMA	63	0.418053	1.22223	0.152209	0.332672	1	2035	tags=25%, list=12%, signal=29%
TORCHIA_TARGETS_OF_EWSR1_FLI1_FUSION_TOP20_UP	16	0.541365	1.22113	0.233577	0.334258	1	1188	tags=31%, list=7%, signal=34%
KEGG_LEUKOCYTE_TRANSENDOTHELIAL_MIGRATION	100	0.386328	1.22108	0.159055	0.334047	1	2537	tags=28%, list=15%, signal=33%
ENGELMANN_CANCER_PROGENITORS_DN	62	0.419837	1.22106	0.164745	0.333783	1	1579	tags=21%, list=9%, signal=23%
PASQUALUCCI_LYMPHOMA_BY_GC_STAGE_DN	157	0.372546	1.22097	0.128527	0.333634	1	1582	tags=17%, list=9%, signal=19%
BENPORATH_OCT4_TARGETS	260	0.35116	1.22049	0.109091	0.334148	1	1695	tags=15%, list=10%, signal=16%
REACTOME_BILE_ACID_AND_BILE_SALT_METABOLISM	20	0.505829	1.22039	0.210708	0.334015	1	3471	tags=35%, list=21%, signal=44%
VETTER_TARGETS_OF_PRKCA_AND_ETS1_UP	15	0.547052	1.2202	0.238889	0.334039	1	3193	tags=47%, list=19%, signal=58%
KAYO_AGING_MUSCLE_UP	200	0.359745	1.21934	0.11437	0.335108	1	1984	tags=17%, list=12%, signal=19%
TAKEDA_TARGETS_OF_NUP98_HOXA9_FUSION_16D_UP	140	0.375364	1.21829	0.114504	0.336567	1	1522	tags=19%, list=9%, signal=21%
WANG_TUMOR_INVASIVENESS_DN	205	0.358611	1.21811	0.103976	0.336591	1	3278	tags=34%, list=20%, signal=42%
RIZKI_TUMOR_INVASIVENESS_3D_DN	250	0.352844	1.21682	0.111272	0.338442	1	1601	tags=18%, list=10%, signal=20%
REACTOME_SIGNALING_BY_EGFR_IN_CANCER	100	0.391442	1.2165	0.136	0.338675	1	3066	tags=32%, list=18%, signal=39%
GAZDA_DIAMOND_BLACKFAN_ANEMIA_ERYTHROID_UP	25	0.48794	1.21636	0.21982	0.338597	1	2636	tags=40%, list=16%, signal=47%
BOQUEST_STEM_CELL_UP	222	0.356159	1.21601	0.0983607	0.33888	1	2127	tags=19%, list=13%, signal=22%
PID_PS1_PATHWAY	42	0.444193	1.21472	0.180412	0.340833	1	2231	tags=29%, list=13%, signal=33%
PID_SMAD2_3NUCLEAR_PATHWAY	77	0.4067	1.21469	0.15781	0.340603	1	1864	tags=22%, list=11%, signal=25%
VILIMAS_NOTCH1_TARGETS_UP	40	0.439314	1.21462	0.208547	0.340415	1	625	tags=13%, list=4%, signal=13%
KENNY_CTNNB1_TARGETS_UP	47	0.439049	1.21461	0.195911	0.340135	1	892	tags=13%, list=5%, signal=13%
WAMUNYOKOLI_OVARIAN_CANCER_LMP_DN	174	0.369679	1.21451	0.109177	0.340018	1	1715	tags=19%, list=10%, signal=21%
KYNG_DNA_DAMAGE_BY_UV	57	0.419399	1.21439	0.187702	0.339937	1	3696	tags=40%, list=22%, signal=52%
GAVIN_FOXP3_TARGETS_CLUSTER_P3	140	0.379553	1.21288	0.131045	0.342137	1	1329	tags=18%, list=8%, signal=19%
PKCA_DN.V1_UP	140	0.372992	1.21281	0.124444	0.341973	1	2111	tags=19%, list=13%, signal=21%
SIMBULAN_PARP1_TARGETS_UP	30	0.464242	1.21239	0.200345	0.342387	1	3370	tags=53%, list=20%, signal=67%
SIG_INSULIN_RECEPTOR_PATHWAY_IN_CARDIAC_MYOCYTES	50	0.431189	1.21225	0.186667	0.342327	1	2957	tags=36%, list=18%, signal=44%
PID_ENDOTHELIN_PATHWAY	58	0.419896	1.21204	0.179032	0.342386	1	3066	tags=28%, list=18%, signal=34%
REACTOME_IL_RECEPTOR_SHC_SIGNALING	24	0.490729	1.21121	0.220615	0.343509	1	2161	tags=29%, list=13%, signal=33%
LIM_MAMMARY_LUMINAL_MATURE_UP	104	0.3897	1.21073	0.164516	0.344036	1	3371	tags=34%, list=20%, signal=42%
ELVIDGE_HYPOXIA_UP	167	0.366049	1.21047	0.109737	0.344204	1	1696	tags=22%, list=10%, signal=24%
BIOCARTA_HIF_PATHWAY	15	0.545612	1.20854	0.236742	0.347214	1	699	tags=20%, list=4%, signal=21%
BOYLAN_MULTIPLE_MYELOMA_C_DN	50	0.437691	1.2084	0.179661	0.347159	1	2697	tags=38%, list=16%, signal=45%
STARK_HYPPOCAMPUS_22Q11_DELETION_DN	19	0.512074	1.20789	0.230189	0.347736	1	718	tags=16%, list=4%, signal=16%
TRAYNOR_RETT_SYNDROM_UP	39	0.445505	1.2076	0.211667	0.347976	1	1794	tags=26%, list=11%, signal=29%
HALMOS_CEBPA_TARGETS_DN	44	0.437425	1.20679	0.199664	0.349065	1	1424	tags=25%, list=9%, signal=27%
PID_BETA_CATENIN_NUC_PATHWAY	72	0.404237	1.20527	0.152866	0.351418	1	1057	tags=15%, list=6%, signal=16%
REACTOME_ADHERENS_JUNCTIONS_INTERACTIONS	19	0.508054	1.20514	0.232775	0.351355	1	694	tags=21%, list=4%, signal=22%
SAKAI_TUMOR_INFILTRATING_MONOCYTES_UP	26	0.489412	1.20424	0.223022	0.352594	1	1878	tags=23%, list=11%, signal=26%
GROSS_HYPOXIA_VIA_HIF1A_DN	104	0.384081	1.20411	0.1472	0.352522	1	1112	tags=20%, list=7%, signal=21%
VERRECCHIA_DELAYED_RESPONSE_TO_TGFB1	39	0.44696	1.20227	0.209732	0.355385	1	3517	tags=38%, list=21%, signal=49%
BARRIER_CANCER_RELAPSE_NORMAL_SAMPLE_DN	31	0.457605	1.20177	0.189964	0.355955	1	2613	tags=23%, list=16%, signal=27%
CHOW_RASSF1_TARGETS_DN	29	0.465878	1.20172	0.2	0.355739	1	1542	tags=24%, list=9%, signal=27%
PID_AR_PATHWAY	56	0.416407	1.20164	0.189831	0.355586	1	1785	tags=25%, list=11%, signal=28%
KUMAR_TARGETS_OF_MLL_AF9_FUSION	348	0.339419	1.20092	0.106207	0.356596	1	2014	tags=20%, list=12%, signal=22%
WANG_THOC1_TARGETS_DN	16	0.530736	1.20032	0.251327	0.357355	1	2770	tags=25%, list=17%, signal=30%
KRAS.PROSTATE_UP.V1_UP	107	0.384279	1.19948	0.169753	0.358583	1	1420	tags=10%, list=9%, signal=11%
REACTOME_REGULATION_OF_APOPTOSIS	54	0.418849	1.19906	0.181669	0.359008	1	1306	tags=17%, list=8%, signal=18%
BASAKI_YBX1_TARGETS_DN	351	0.333174	1.1985	0.0958165	0.359704	1	1951	tags=20%, list=12%, signal=22%
MIKKELSEN_IPS_LCP_WITH_H3K4ME3	148	0.372148	1.1982	0.123145	0.359964	1	3099	tags=26%, list=19%, signal=31%
NIELSEN_LEIOMYOSARCOMA_CNN1_DN	18	0.515024	1.19809	0.25829	0.359848	1	589	tags=22%, list=4%, signal=23%
RICKMAN_HEAD_AND_NECK_CANCER_D	22	0.499186	1.19802	0.222423	0.359684	1	885	tags=23%, list=5%, signal=24%
REACTOME_ACYL_CHAIN_REMODELLING_OF_PE	18	0.503865	1.19778	0.240575	0.359813	1	1340	tags=17%, list=8%, signal=18%
PID_PI3K_PLC_TRK_PATHWAY	34	0.449489	1.19755	0.196995	0.359955	1	2860	tags=35%, list=17%, signal=43%
STEIN_ESRRA_TARGETS_DN	99	0.391011	1.19659	0.157978	0.361337	1	2139	tags=23%, list=13%, signal=26%
HAHTOLA_MYCOSIS_FUNGOIDES_UP	16	0.525376	1.19656	0.246429	0.361094	1	1299	tags=44%, list=8%, signal=47%
PID_ERBB1_DOWNSTREAM_PATHWAY	104	0.38552	1.19623	0.168437	0.3614	1	2913	tags=32%, list=17%, signal=38%
HADDAD_B_LYMPHOCYTE_PROGENITOR	253	0.347492	1.19615	0.106648	0.361236	1	2018	tags=22%, list=12%, signal=24%
REACTOME_SIGNALING_BY_ROBO_RECEPTOR	29	0.465939	1.19596	0.232852	0.36128	1	2669	tags=31%, list=16%, signal=37%
PID_P38_ALPHA_BETA_PATHWAY	30	0.462843	1.19578	0.204586	0.361284	1	2044	tags=37%, list=12%, signal=42%
HATADA_METHYLATED_IN_LUNG_CANCER_UP	313	0.340131	1.19539	0.0990502	0.361641	1	2761	tags=20%, list=17%, signal=24%
ALCALA_APOPTOSIS	81	0.395389	1.19537	0.18241	0.361373	1	2991	tags=27%, list=18%, signal=33%
PATTERSON_DOCETAXEL_RESISTANCE	26	0.462926	1.19523	0.218472	0.361312	1	1899	tags=27%, list=11%, signal=30%
MURAKAMI_UV_RESPONSE_1HR_UP	15	0.543155	1.1948	0.263538	0.361792	1	3353	tags=47%, list=20%, signal=58%
LEE_LIVER_CANCER_MYC_TGFA_UP	55	0.424642	1.19468	0.193162	0.361684	1	1424	tags=22%, list=9%, signal=24%
DAVICIONI_RHABDOMYOSARCOMA_PAX_FOXO1_FUSION_DN	15	0.540401	1.1938	0.246777	0.362953	1	268	tags=20%, list=2%, signal=20%
TING_SILENCED_BY_DICER	29	0.472228	1.1936	0.230241	0.363005	1	1352	tags=34%, list=8%, signal=37%
KANG_IMMORTALIZED_BY_TERT_UP	83	0.383316	1.19327	0.181077	0.36327	1	2076	tags=22%, list=12%, signal=25%
MIKKELSEN_ES_LCP_WITH_H3K4ME3	113	0.373434	1.19306	0.174242	0.363355	1	3013	tags=24%, list=18%, signal=29%
DELPUECH_FOXO3_TARGETS_UP	67	0.401535	1.19298	0.179276	0.363196	1	1406	tags=21%, list=8%, signal=23%
ZHAN_MULTIPLE_MYELOMA_LB_UP	38	0.438787	1.19283	0.198261	0.36315	1	2532	tags=29%, list=15%, signal=34%
KEGG_VALINE_LEUCINE_AND_ISOLEUCINE_DEGRADATION	43	0.446627	1.19267	0.211438	0.363132	1	3189	tags=44%, list=19%, signal=54%
BIOCARTA_CARM_ER_PATHWAY	34	0.452907	1.1921	0.212174	0.363886	1	45	tags=6%, list=0%, signal=6%
WANG_TARGETS_OF_MLL_CBP_FUSION_UP	36	0.448752	1.19184	0.205734	0.364028	1	2523	tags=31%, list=15%, signal=36%
REACTOME_DEVELOPMENTAL_BIOLOGY	357	0.331489	1.19142	0.0895522	0.364439	1	2561	tags=20%, list=15%, signal=23%
EBAUER_TARGETS_OF_PAX3_FOXO1_FUSION_DN	43	0.438994	1.19113	0.216846	0.364656	1	2224	tags=35%, list=13%, signal=40%
LU_IL4_SIGNALING	82	0.394876	1.19101	0.1776	0.364572	1	2518	tags=30%, list=15%, signal=36%
MARTINEZ_RB1_TARGETS_DN	478	0.326815	1.19089	0.0942675	0.364476	1	2642	tags=22%, list=16%, signal=26%
ZHAN_MULTIPLE_MYELOMA_HP_UP	44	0.432948	1.19019	0.2038	0.365442	1	2799	tags=34%, list=17%, signal=41%
BERENJENO_ROCK_SIGNALING_NOT_VIA_RHOA_DN	47	0.421954	1.19016	0.221269	0.365213	1	1864	tags=28%, list=11%, signal=31%
RAY_TUMORIGENESIS_BY_ERBB2_CDC25A_UP	96	0.379241	1.18903	0.185976	0.366947	1	1513	tags=16%, list=9%, signal=17%
REACTOME_SIGNALING_BY_GPCR	485	0.324408	1.18897	0.08519	0.36673	1	2213	tags=14%, list=13%, signal=15%
KYNG_DNA_DAMAGE_UP	205	0.345591	1.18873	0.131268	0.366894	1	2423	tags=24%, list=15%, signal=28%
MEL18_DN.V1_UP	129	0.3708	1.1882	0.167975	0.367549	1	1963	tags=29%, list=12%, signal=33%
TOMIDA_METASTASIS_DN	18	0.506444	1.18807	0.260398	0.367462	1	15	tags=11%, list=0%, signal=11%
BIOCARTA_TNFR2_PATHWAY	18	0.519183	1.18801	0.258427	0.367268	1	2810	tags=56%, list=17%, signal=67%
XU_CREBBP_TARGETS_DN	40	0.447145	1.18772	0.21608	0.367442	1	1047	tags=20%, list=6%, signal=21%
JEON_SMAD6_TARGETS_DN	18	0.518013	1.18751	0.248609	0.367481	1	900	tags=11%, list=5%, signal=12%
TURASHVILI_BREAST_LOBULAR_CARCINOMA_VS_DUCTAL_NORMAL_UP	60	0.411118	1.18684	0.191248	0.368363	1	1361	tags=18%, list=8%, signal=20%
ESC_J1_UP_EARLY.V1_UP	163	0.36176	1.18657	0.173252	0.368536	1	1207	tags=13%, list=7%, signal=14%
ST_FAS_SIGNALING_PATHWAY	62	0.409664	1.18628	0.190476	0.368753	1	2088	tags=29%, list=13%, signal=33%
ROZANOV_MMP14_TARGETS_SUBSET	30	0.457443	1.18585	0.236234	0.369228	1	738	tags=10%, list=4%, signal=10%
COULOUARN_TEMPORAL_TGFB1_SIGNATURE_UP	103	0.377933	1.18576	0.164363	0.369087	1	767	tags=20%, list=5%, signal=21%
STARK_HYPPOCAMPUS_22Q11_DELETION_UP	46	0.428564	1.18521	0.192691	0.369726	1	2519	tags=26%, list=15%, signal=31%
ZHANG_GATA6_TARGETS_DN	62	0.412787	1.18495	0.20034	0.369866	1	1538	tags=26%, list=9%, signal=28%
SMIRNOV_RESPONSE_TO_IR_2HR_UP	50	0.429447	1.18416	0.19863	0.370957	1	1066	tags=26%, list=6%, signal=28%
REACTOME_LIPOPROTEIN_METABOLISM	23	0.486217	1.18408	0.247834	0.3708	1	1759	tags=17%, list=11%, signal=19%
REACTOME_TRIF_MEDIATED_TLR3_SIGNALING	69	0.400342	1.18322	0.198333	0.372	1	2126	tags=26%, list=13%, signal=30%
ZEMBUTSU_SENSITIVITY_TO_VINBLASTINE	18	0.502589	1.18197	0.27256	0.373905	1	3695	tags=39%, list=22%, signal=50%
SANCHEZ_MDM2_TARGETS	15	0.52432	1.18094	0.275046	0.375488	1	2770	tags=47%, list=17%, signal=56%
DOANE_BREAST_CANCER_CLASSES_UP	64	0.396012	1.18086	0.192126	0.375331	1	2598	tags=23%, list=16%, signal=28%
VALK_AML_CLUSTER_11	36	0.443845	1.18069	0.237762	0.375361	1	1410	tags=17%, list=8%, signal=18%
KEGG_MAPK_SIGNALING_PATHWAY	246	0.341808	1.1799	0.129577	0.376518	1	2146	tags=20%, list=13%, signal=23%
REACTOME_SYNTHESIS_OF_PC	18	0.521397	1.17961	0.284658	0.376737	1	3556	tags=39%, list=21%, signal=49%
TARTE_PLASMA_CELL_VS_B_LYMPHOCYTE_DN	33	0.449808	1.17867	0.250896	0.378106	1	2062	tags=27%, list=12%, signal=31%
GARGALOVIC_RESPONSE_TO_OXIDIZED_PHOSPHOLIPIDS_GREY_UP	17	0.517405	1.17814	0.269084	0.378769	1	778	tags=41%, list=5%, signal=43%
KEGG_GLYCOSAMINOGLYCAN_BIOSYNTHESIS_CHONDROITIN_SULFATE	21	0.491816	1.17802	0.244482	0.378665	1	3703	tags=48%, list=22%, signal=61%
WILLIAMS_ESR2_TARGETS_UP	25	0.469425	1.17697	0.25265	0.380271	1	2649	tags=28%, list=16%, signal=33%
PID_PDGFRB_PATHWAY	125	0.3691	1.1761	0.172573	0.381537	1	2579	tags=26%, list=15%, signal=31%
BOYLAN_MULTIPLE_MYELOMA_PCA3_DN	62	0.409253	1.17577	0.203361	0.381875	1	2457	tags=29%, list=15%, signal=34%
LEI_HOXC8_TARGETS_DN	16	0.504272	1.17569	0.264117	0.381694	1	1660	tags=44%, list=10%, signal=49%
NIKOLSKY_BREAST_CANCER_15Q26_AMPLICON	17	0.506764	1.17542	0.257407	0.381901	1	1615	tags=24%, list=10%, signal=26%
SCHAEFFER_PROSTATE_DEVELOPMENT_6HR_DN	487	0.320355	1.17525	0.122691	0.381883	1	2540	tags=23%, list=15%, signal=26%
WEIGEL_OXIDATIVE_STRESS_RESPONSE	35	0.443571	1.17523	0.256591	0.381611	1	2434	tags=37%, list=15%, signal=43%
ZAMORA_NOS2_TARGETS_DN	90	0.380568	1.17421	0.184252	0.38314	1	1979	tags=19%, list=12%, signal=21%
LIU_CMYB_TARGETS_UP	158	0.357982	1.1738	0.16053	0.38361	1	3001	tags=34%, list=18%, signal=41%
UZONYI_RESPONSE_TO_LEUKOTRIENE_AND_THROMBIN	34	0.437955	1.17231	0.256184	0.386058	1	1044	tags=35%, list=6%, signal=38%
FLECHNER_BIOPSY_KIDNEY_TRANSPLANT_REJECTED_VS_OK_UP	72	0.392373	1.17187	0.2368	0.386556	1	2537	tags=22%, list=15%, signal=26%
BIOCARTA_IL2RB_PATHWAY	37	0.441791	1.17103	0.222789	0.387801	1	1465	tags=19%, list=9%, signal=21%
REACTOME_PEROXISOMAL_LIPID_METABOLISM	20	0.494876	1.17088	0.258912	0.387803	1	2908	tags=45%, list=17%, signal=54%
REACTOME_A_TETRASACCHARIDE_LINKER_SEQUENCE_IS_REQUIRED_FOR_GAG_SYNTHESIS	22	0.479792	1.17076	0.252252	0.387708	1	2125	tags=36%, list=13%, signal=42%
REACTOME_N_GLYCAN_ANTENNAE_ELONGATION_IN_THE_MEDIAL_TRANS_GOLGI	16	0.509859	1.17076	0.271484	0.387402	1	1476	tags=19%, list=9%, signal=21%
LINSLEY_MIR16_TARGETS	203	0.346233	1.17046	0.175412	0.387658	1	3060	tags=32%, list=18%, signal=39%
MA_PITUITARY_FETAL_VS_ADULT_DN	17	0.515168	1.16952	0.264184	0.389091	1	3892	tags=53%, list=23%, signal=69%
SMID_BREAST_CANCER_RELAPSE_IN_BONE_UP	82	0.382146	1.1692	0.19697	0.389353	1	2029	tags=21%, list=12%, signal=23%
BALDWIN_PRKCI_TARGETS_UP	31	0.456775	1.16892	0.259325	0.38958	1	2071	tags=26%, list=12%, signal=29%
TORCHIA_TARGETS_OF_EWSR1_FLI1_FUSION_UP	240	0.342353	1.1684	0.137482	0.390225	1	2469	tags=25%, list=15%, signal=28%
IVANOVA_HEMATOPOIESIS_LATE_PROGENITOR	494	0.317161	1.16823	0.109375	0.390228	1	2539	tags=20%, list=15%, signal=23%
CYCLIN_D1_UP.V1_DN	161	0.356391	1.16807	0.168421	0.390191	1	1783	tags=20%, list=11%, signal=23%
GARGALOVIC_RESPONSE_TO_OXIDIZED_PHOSPHOLIPIDS_BLUE_DN	54	0.411225	1.16763	0.214403	0.390696	1	2746	tags=35%, list=16%, signal=42%
ZHAN_MULTIPLE_MYELOMA_CD1_VS_CD2_DN	47	0.416667	1.16753	0.236887	0.390553	1	2030	tags=30%, list=12%, signal=34%
BIOCARTA_BIOPEPTIDES_PATHWAY	39	0.439312	1.16738	0.231986	0.390499	1	2424	tags=31%, list=15%, signal=36%
DORN_ADENOVIRUS_INFECTION_32HR_DN	39	0.424163	1.16733	0.229422	0.390284	1	1057	tags=26%, list=6%, signal=27%
PID_ATF2_PATHWAY	55	0.407717	1.1668	0.221138	0.390946	1	2063	tags=29%, list=12%, signal=33%
BIOCARTA_IL6_PATHWAY	22	0.479257	1.1666	0.259717	0.39103	1	1072	tags=23%, list=6%, signal=24%
WANG_METHYLATED_IN_BREAST_CANCER	35	0.446248	1.16659	0.234401	0.390744	1	902	tags=29%, list=5%, signal=30%
ST_P38_MAPK_PATHWAY	37	0.445396	1.16629	0.251761	0.391006	1	2146	tags=27%, list=13%, signal=31%
P53_DN.V2_UP	106	0.375414	1.16614	0.173643	0.390992	1	937	tags=14%, list=6%, signal=15%
VANDESLUIS_COMMD1_TARGETS_GROUP_3_UP	78	0.388434	1.1653	0.21843	0.392202	1	1293	tags=17%, list=8%, signal=18%
FLECHNER_PBL_KIDNEY_TRANSPLANT_OK_VS_DONOR_DN	40	0.429486	1.16457	0.241796	0.393261	1	2577	tags=28%, list=15%, signal=32%
BIOCARTA_CARDIACEGF_PATHWAY	17	0.509431	1.16374	0.268336	0.39448	1	727	tags=18%, list=4%, signal=18%
WANG_CISPLATIN_RESPONSE_AND_XPC_DN	213	0.338672	1.1634	0.154412	0.39483	1	1695	tags=22%, list=10%, signal=24%
MEDINA_SMARCA4_TARGETS	39	0.434545	1.16263	0.225303	0.395977	1	1602	tags=23%, list=10%, signal=25%
REACTOME_IL_2_SIGNALING	38	0.433963	1.16217	0.241681	0.39649	1	2161	tags=26%, list=13%, signal=30%
KEGG_HYPERTROPHIC_CARDIOMYOPATHY_HCM	73	0.392096	1.16195	0.214863	0.396599	1	2306	tags=19%, list=14%, signal=22%
MATTIOLI_MULTIPLE_MYELOMA_WITH_14Q32_TRANSLOCATIONS	31	0.439938	1.16185	0.248696	0.396509	1	3228	tags=42%, list=19%, signal=52%
ROSS_AML_WITH_PML_RARA_FUSION	64	0.400715	1.16141	0.214286	0.397004	1	2157	tags=28%, list=13%, signal=32%
LU_EZH2_TARGETS_UP	262	0.33556	1.16058	0.147564	0.398278	1	2026	tags=17%, list=12%, signal=19%
KRAS.KIDNEY_UP.V1_DN	102	0.372515	1.16046	0.20347	0.398176	1	3480	tags=28%, list=21%, signal=36%
KYNG_NORMAL_AGING_UP	17	0.509328	1.16024	0.280075	0.398283	1	2591	tags=35%, list=16%, signal=42%
REACTOME_TRANSFERRIN_ENDOCYTOSIS_AND_RECYCLING	23	0.471602	1.15983	0.271719	0.3988	1	4498	tags=48%, list=27%, signal=65%
REACTOME_AUTODEGRADATION_OF_THE_E3_UBIQUITIN_LIGASE_COP1	46	0.411825	1.15752	0.22629	0.402935	1	864	tags=11%, list=5%, signal=11%
DAZARD_UV_RESPONSE_CLUSTER_G2	27	0.459722	1.15564	0.276158	0.406162	1	1299	tags=30%, list=8%, signal=32%
RAY_TUMORIGENESIS_BY_ERBB2_CDC25A_DN	147	0.351988	1.15538	0.181679	0.406326	1	2729	tags=25%, list=16%, signal=30%
PTEN_DN.V1_UP	140	0.35376	1.15496	0.184765	0.406857	1	1203	tags=13%, list=7%, signal=14%
GYORFFY_MITOXANTRONE_RESISTANCE	48	0.408439	1.15489	0.260365	0.406675	1	2643	tags=31%, list=16%, signal=37%
PID_ERBB1_RECEPTOR_PROXIMAL_PATHWAY	35	0.440187	1.15441	0.240214	0.407255	1	734	tags=17%, list=4%, signal=18%
SWEET_LUNG_CANCER_KRAS_DN	379	0.322216	1.15399	0.147497	0.407761	1	1768	tags=16%, list=11%, signal=18%
YIH_RESPONSE_TO_ARSENITE_C4	17	0.504312	1.15388	0.290381	0.407671	1	1428	tags=29%, list=9%, signal=32%
REACTOME_GOLGI_ASSOCIATED_VESICLE_BIOGENESIS	52	0.411888	1.15334	0.240741	0.408376	1	3607	tags=44%, list=22%, signal=56%
MUNSHI_MULTIPLE_MYELOMA_UP	77	0.378019	1.15304	0.208609	0.408643	1	2341	tags=26%, list=14%, signal=30%
GAL_LEUKEMIC_STEM_CELL_UP	111	0.365628	1.15151	0.216541	0.411328	1	2039	tags=21%, list=12%, signal=23%
PID_CD8_TCR_PATHWAY	48	0.414342	1.15132	0.243612	0.411376	1	976	tags=13%, list=6%, signal=13%
KEGG_DILATED_CARDIOMYOPATHY	76	0.382056	1.15132	0.218803	0.41106	1	120	tags=4%, list=1%, signal=4%
DORSEY_GAB2_TARGETS	28	0.448319	1.15129	0.266898	0.410801	1	1878	tags=29%, list=11%, signal=32%
PID_INTEGRIN_A4B1_PATHWAY	33	0.437972	1.15025	0.262697	0.412458	1	348	tags=12%, list=2%, signal=12%
WINTER_HYPOXIA_METAGENE	227	0.33767	1.14981	0.175872	0.412979	1	1524	tags=19%, list=9%, signal=21%
GRAESSMANN_RESPONSE_TO_MC_AND_SERUM_DEPRIVATION_DN	79	0.38167	1.14933	0.216039	0.413548	1	3447	tags=30%, list=21%, signal=38%
RODWELL_AGING_KIDNEY_DN	126	0.356092	1.14843	0.192188	0.415002	1	2529	tags=19%, list=15%, signal=22%
PODAR_RESPONSE_TO_ADAPHOSTIN_UP	141	0.355914	1.14825	0.195159	0.415051	1	2571	tags=30%, list=15%, signal=35%
KEGG_UBIQUITIN_MEDIATED_PROTEOLYSIS	129	0.356226	1.1472	0.200308	0.41676	1	2407	tags=21%, list=14%, signal=24%
KORKOLA_YOLK_SAC_TUMOR	47	0.411009	1.147	0.254417	0.416811	1	2070	tags=28%, list=12%, signal=31%
MCCLUNG_CREB1_TARGETS_DN	48	0.407523	1.14647	0.254181	0.417489	1	1410	tags=21%, list=8%, signal=23%
BIOCARTA_ETS_PATHWAY	18	0.491087	1.14602	0.305944	0.418071	1	199	tags=17%, list=1%, signal=17%
HUANG_GATA2_TARGETS_UP	135	0.353598	1.14599	0.211765	0.417815	1	3396	tags=36%, list=20%, signal=44%
PID_SYNDECAN_2_PATHWAY	32	0.447987	1.14581	0.261181	0.417832	1	1930	tags=22%, list=12%, signal=25%
NGUYEN_NOTCH1_TARGETS_UP	29	0.44896	1.14574	0.274368	0.417653	1	2844	tags=31%, list=17%, signal=37%
SENGUPTA_EBNA1_ANTICORRELATED	144	0.347866	1.14568	0.185693	0.417445	1	2729	tags=22%, list=16%, signal=26%
CHEOK_RESPONSE_TO_MERCAPTOPURINE_DN	20	0.488609	1.14551	0.294545	0.41747	1	491	tags=20%, list=3%, signal=21%
DURAND_STROMA_NS_UP	146	0.350535	1.14444	0.194277	0.419179	1	2559	tags=29%, list=15%, signal=34%
GINESTIER_BREAST_CANCER_20Q13_AMPLIFICATION_UP	109	0.365205	1.14443	0.205975	0.418889	1	4025	tags=40%, list=24%, signal=53%
SCHLOSSER_SERUM_RESPONSE_UP	125	0.352925	1.1442	0.20362	0.418987	1	3414	tags=29%, list=20%, signal=36%
BIOCARTA_RAC1_PATHWAY	23	0.463376	1.14417	0.268431	0.418737	1	2740	tags=35%, list=16%, signal=42%
AKL_HTLV1_INFECTION_DN	56	0.400827	1.14326	0.239865	0.420183	1	2192	tags=27%, list=13%, signal=31%
NOTCH_DN.V1_UP	154	0.345898	1.14271	0.198496	0.420952	1	2414	tags=20%, list=14%, signal=23%
SCHRAETS_MLL_TARGETS_UP	31	0.441949	1.14267	0.275387	0.420721	1	1621	tags=19%, list=10%, signal=21%
LTE2_UP.V1_UP	177	0.344186	1.14233	0.204268	0.421075	1	1980	tags=22%, list=12%, signal=25%
CHEOK_RESPONSE_TO_HD_MTX_UP	16	0.49754	1.14176	0.304029	0.42186	1	2424	tags=44%, list=15%, signal=51%
MTOR_UP.N4.V1_DN	163	0.345588	1.14146	0.202703	0.422144	1	3688	tags=31%, list=22%, signal=39%
CHIN_BREAST_CANCER_COPY_NUMBER_UP	24	0.464334	1.14033	0.321234	0.424072	1	1057	tags=25%, list=6%, signal=27%
MONNIER_POSTRADIATION_TUMOR_ESCAPE_DN	356	0.318793	1.14032	0.150138	0.423784	1	2464	tags=26%, list=15%, signal=30%
KEGG_GLYCOSPHINGOLIPID_BIOSYNTHESIS_LACTO_AND_NEOLACTO_SERIES	24	0.457658	1.14012	0.272408	0.423865	1	2909	tags=33%, list=17%, signal=40%
PID_KIT_PATHWAY	50	0.40734	1.13962	0.268852	0.424547	1	2124	tags=24%, list=13%, signal=27%
GALE_APL_WITH_FLT3_MUTATED_DN	16	0.495472	1.13952	0.302768	0.424412	1	1509	tags=25%, list=9%, signal=27%
NING_CHRONIC_OBSTRUCTIVE_PULMONARY_DISEASE_DN	109	0.360951	1.13868	0.243328	0.425784	1	3237	tags=28%, list=19%, signal=34%
OUILLETTE_CLL_13Q14_DELETION_UP	69	0.386603	1.13841	0.255426	0.425999	1	2468	tags=23%, list=15%, signal=27%
KEGG_INOSITOL_PHOSPHATE_METABOLISM	51	0.4087	1.1383	0.250859	0.425907	1	4486	tags=49%, list=27%, signal=67%
MARSON_FOXP3_TARGETS_DN	43	0.410123	1.13803	0.282219	0.42614	1	2198	tags=30%, list=13%, signal=35%
IIZUKA_LIVER_CANCER_PROGRESSION_G1_G2_DN	25	0.455093	1.13803	0.288256	0.425831	1	1106	tags=20%, list=7%, signal=21%
REACTOME_GLYCOSAMINOGLYCAN_METABOLISM	97	0.365289	1.13789	0.2352	0.42576	1	2125	tags=27%, list=13%, signal=31%
FARMER_BREAST_CANCER_CLUSTER_4	16	0.503086	1.13772	0.330813	0.425762	1	931	tags=13%, list=6%, signal=13%
DELACROIX_RAR_BOUND_ES	418	0.313896	1.13755	0.153538	0.425766	1	1646	tags=15%, list=10%, signal=17%
SRC_UP.V1_DN	150	0.343629	1.13738	0.206677	0.425773	1	1810	tags=15%, list=11%, signal=17%
RUIZ_TNC_TARGETS_UP	143	0.350444	1.13602	0.214838	0.428138	1	2036	tags=25%, list=12%, signal=28%
KANG_DOXORUBICIN_RESISTANCE_DN	19	0.481471	1.13583	0.303797	0.428193	1	1847	tags=32%, list=11%, signal=35%
MYLLYKANGAS_AMPLIFICATION_HOT_SPOT_23	18	0.480577	1.13578	0.309353	0.427952	1	1057	tags=11%, list=6%, signal=12%
GREENBAUM_E2A_TARGETS_DN	19	0.48886	1.13448	0.315609	0.430207	1	2579	tags=42%, list=15%, signal=50%
AMIT_EGF_RESPONSE_60_MCF10A	39	0.412619	1.1343	0.272251	0.430257	1	1361	tags=28%, list=8%, signal=31%
HAHTOLA_MYCOSIS_FUNGOIDES_SKIN_UP	169	0.344556	1.13417	0.194529	0.430183	1	1458	tags=12%, list=9%, signal=13%
CUI_GLUCOSE_DEPRIVATION	57	0.393923	1.13281	0.251701	0.432563	1	2236	tags=28%, list=13%, signal=32%
VANTVEER_BREAST_CANCER_ESR1_DN	227	0.331616	1.13261	0.197289	0.432646	1	1542	tags=20%, list=9%, signal=22%
ZHONG_SECRETOME_OF_LUNG_CANCER_AND_FIBROBLAST	129	0.35633	1.13241	0.224961	0.432712	1	3198	tags=29%, list=19%, signal=36%
PID_HDAC_CLASSIII_PATHWAY	23	0.47032	1.13202	0.300336	0.43315	1	1864	tags=30%, list=11%, signal=34%
SCHLINGEMANN_SKIN_CARCINOGENESIS_TPA_UP	35	0.427721	1.13192	0.268551	0.433017	1	1742	tags=23%, list=10%, signal=25%
RODWELL_AGING_KIDNEY_NO_BLOOD_DN	136	0.343731	1.1311	0.223089	0.434307	1	2529	tags=22%, list=15%, signal=26%
DAZARD_RESPONSE_TO_UV_NHEK_DN	303	0.324124	1.13099	0.195258	0.4342	1	2072	tags=16%, list=12%, signal=18%
BCAT_BILD_ET_AL_UP	43	0.425379	1.13095	0.271242	0.433956	1	1344	tags=30%, list=8%, signal=33%
MARTINEZ_RESPONSE_TO_TRABECTEDIN_UP	68	0.386296	1.1308	0.249175	0.433941	1	1859	tags=19%, list=11%, signal=21%
ONKEN_UVEAL_MELANOMA_DN	495	0.307001	1.13062	0.153947	0.433975	1	2212	tags=20%, list=13%, signal=22%
KIM_MYCN_AMPLIFICATION_TARGETS_DN	94	0.366336	1.13036	0.230648	0.43415	1	1970	tags=27%, list=12%, signal=30%
KEGG_GLYCOSAMINOGLYCAN_BIOSYNTHESIS_KERATAN_SULFATE	15	0.498782	1.13012	0.318519	0.434324	1	1476	tags=20%, list=9%, signal=22%
LIN_NPAS4_TARGETS_UP	144	0.345071	1.1297	0.22003	0.434812	1	2683	tags=25%, list=16%, signal=30%
SHEN_SMARCA2_TARGETS_DN	246	0.328797	1.12944	0.188133	0.43503	1	2354	tags=14%, list=14%, signal=16%
BERTUCCI_MEDULLARY_VS_DUCTAL_BREAST_CANCER_DN	151	0.345312	1.1289	0.204651	0.43578	1	1826	tags=21%, list=11%, signal=24%
DACOSTA_UV_RESPONSE_VIA_ERCC3_XPCS_DN	84	0.369425	1.12876	0.275542	0.435747	1	1263	tags=14%, list=8%, signal=15%
DARWICHE_PAPILLOMA_RISK_LOW_UP	135	0.346774	1.12839	0.201794	0.436153	1	1691	tags=17%, list=10%, signal=19%
CASORELLI_ACUTE_PROMYELOCYTIC_LEUKEMIA_UP	155	0.34242	1.12765	0.225997	0.437302	1	1299	tags=19%, list=8%, signal=21%
REACTOME_BMAL1_CLOCK_NPAS2_ACTIVATES_CIRCADIAN_EXPRESSION	33	0.424034	1.1275	0.297101	0.437278	1	2837	tags=24%, list=17%, signal=29%
BURTON_ADIPOGENESIS_7	48	0.398281	1.12738	0.280528	0.437195	1	2138	tags=33%, list=13%, signal=38%
MCMURRAY_TP53_HRAS_COOPERATION_RESPONSE_DN	58	0.384408	1.12684	0.253333	0.437992	1	1157	tags=16%, list=7%, signal=17%
LENAOUR_DENDRITIC_CELL_MATURATION_UP	99	0.359752	1.12575	0.25625	0.439833	1	2082	tags=23%, list=12%, signal=26%
ZHENG_IL22_SIGNALING_DN	36	0.421726	1.12493	0.282496	0.441198	1	4119	tags=36%, list=25%, signal=48%
VANHARANTA_UTERINE_FIBROID_UP	41	0.410091	1.12484	0.283142	0.44105	1	1844	tags=22%, list=11%, signal=25%
SCHAEFFER_PROSTATE_DEVELOPMENT_AND_CANCER_BOX4_DN	31	0.431955	1.12468	0.319113	0.441039	1	2852	tags=32%, list=17%, signal=39%
REACTOME_NFKB_AND_MAP_KINASES_ACTIVATION_MEDIATED_BY_TLR4_SIGNALING_REPERTOIRE	68	0.382715	1.12462	0.271845	0.440867	1	2126	tags=25%, list=13%, signal=29%
DAVICIONI_MOLECULAR_ARMS_VS_ERMS_UP	300	0.319542	1.12459	0.188011	0.440589	1	3111	tags=27%, list=19%, signal=33%
ACEVEDO_FGFR1_TARGETS_IN_PROSTATE_CANCER_MODEL_DN	253	0.325709	1.12451	0.204611	0.440414	1	2656	tags=25%, list=16%, signal=29%
GAUSSMANN_MLL_AF4_FUSION_TARGETS_B_UP	21	0.458641	1.12424	0.302448	0.440606	1	688	tags=14%, list=4%, signal=15%
COATES_MACROPHAGE_M1_VS_M2_DN	66	0.38317	1.12347	0.289655	0.441833	1	2523	tags=23%, list=15%, signal=27%
HSIAO_LIVER_SPECIFIC_GENES	191	0.335044	1.12347	0.202194	0.441519	1	1623	tags=13%, list=10%, signal=14%
BIOCARTA_INTEGRIN_PATHWAY	36	0.413754	1.12236	0.30809	0.443416	1	2860	tags=33%, list=17%, signal=40%
CAMPS_COLON_CANCER_COPY_NUMBER_UP	73	0.374194	1.12187	0.242902	0.444055	1	1989	tags=21%, list=12%, signal=23%
PID_ARF6_TRAFFICKING_PATHWAY	46	0.400885	1.1217	0.275087	0.444045	1	2723	tags=33%, list=16%, signal=39%
HELLER_HDAC_TARGETS_UP	299	0.32133	1.1217	0.192308	0.443745	1	2134	tags=20%, list=13%, signal=23%
MEISSNER_NPC_HCP_WITH_H3K27ME3	61	0.383236	1.12143	0.289735	0.443951	1	3004	tags=26%, list=18%, signal=32%
REACTOME_INTERACTION_BETWEEN_L1_AND_ANKYRINS	20	0.467936	1.12094	0.296364	0.444625	1	3405	tags=45%, list=20%, signal=56%
PID_ECADHERIN_NASCENT_AJ_PATHWAY	39	0.412397	1.12049	0.294719	0.445114	1	2395	tags=28%, list=14%, signal=33%
KEGG_PROTEASOME	42	0.411456	1.12022	0.290051	0.44537	1	526	tags=10%, list=3%, signal=10%
DAZARD_RESPONSE_TO_UV_SCC_DN	117	0.350902	1.11947	0.244337	0.446576	1	1499	tags=21%, list=9%, signal=23%
ZHAN_MULTIPLE_MYELOMA_DN	35	0.418738	1.11825	0.284983	0.448755	1	1363	tags=17%, list=8%, signal=19%
KEGG_PATHOGENIC_ESCHERICHIA_COLI_INFECTION	49	0.394057	1.11784	0.286201	0.449269	1	727	tags=10%, list=4%, signal=11%
WATTEL_AUTONOMOUS_THYROID_ADENOMA_DN	48	0.392767	1.11746	0.286751	0.449761	1	1056	tags=29%, list=6%, signal=31%
GAUSSMANN_MLL_AF4_FUSION_TARGETS_C_UP	153	0.339439	1.11692	0.242152	0.450561	1	1686	tags=14%, list=10%, signal=16%
DACOSTA_UV_RESPONSE_VIA_ERCC3_TTD_DN	81	0.369717	1.11678	0.274194	0.450534	1	2490	tags=23%, list=15%, signal=27%
BENPORATH_PRC2_TARGETS	482	0.305347	1.11671	0.190051	0.450341	1	2918	tags=19%, list=17%, signal=23%
ONDER_CDH1_TARGETS_1_DN	158	0.340377	1.11605	0.243531	0.451383	1	1238	tags=14%, list=7%, signal=15%
TURASHVILI_BREAST_LOBULAR_CARCINOMA_VS_LOBULAR_NORMAL_DN	66	0.377453	1.11542	0.296491	0.452321	1	1392	tags=17%, list=8%, signal=18%
REACTOME_YAP1_AND_WWTR1_TAZ_STIMULATED_GENE_EXPRESSION	22	0.454595	1.11491	0.326715	0.453015	1	2548	tags=27%, list=15%, signal=32%
LIU_BREAST_CANCER	23	0.462788	1.1146	0.294425	0.453294	1	1771	tags=17%, list=11%, signal=19%
SHEDDEN_LUNG_CANCER_GOOD_SURVIVAL_A12	233	0.328548	1.11379	0.213752	0.454662	1	2018	tags=15%, list=12%, signal=17%
PID_CMYB_PATHWAY	74	0.365534	1.11376	0.272293	0.454388	1	1350	tags=16%, list=8%, signal=18%
LEE_LIVER_CANCER_HEPATOBLAST	16	0.485488	1.11342	0.338768	0.454758	1	902	tags=25%, list=5%, signal=26%
RIGGI_EWING_SARCOMA_PROGENITOR_UP	367	0.306499	1.11292	0.182911	0.45546	1	2355	tags=22%, list=14%, signal=25%
KEGG_GNRH_SIGNALING_PATHWAY	86	0.358822	1.11257	0.262103	0.455826	1	2044	tags=17%, list=12%, signal=20%
OSWALD_HEMATOPOIETIC_STEM_CELL_IN_COLLAGEN_GEL_DN	240	0.326093	1.11178	0.22694	0.457104	1	2217	tags=21%, list=13%, signal=24%
WANG_RECURRENT_LIVER_CANCER_UP	20	0.462534	1.11134	0.321117	0.457693	1	1541	tags=20%, list=9%, signal=22%
LUI_THYROID_CANCER_PAX8_PPARG_DN	45	0.407727	1.11098	0.309353	0.458132	1	2501	tags=27%, list=15%, signal=31%
ONGUSAHA_TP53_TARGETS	34	0.425956	1.11078	0.288136	0.458217	1	1066	tags=26%, list=6%, signal=28%
ACEVEDO_LIVER_CANCER_WITH_H3K9ME3_DN	100	0.358265	1.11039	0.266773	0.458676	1	1678	tags=17%, list=10%, signal=19%
PID_ECADHERIN_STABILIZATION_PATHWAY	40	0.4178	1.11012	0.301695	0.458923	1	3387	tags=43%, list=20%, signal=53%
KEGG_THYROID_CANCER	29	0.42306	1.11	0.30648	0.458837	1	1880	tags=28%, list=11%, signal=31%
SNF5_DN.V1_UP	156	0.336811	1.10996	0.230422	0.458585	1	1809	tags=18%, list=11%, signal=20%
YORDY_RECIPROCAL_REGULATION_BY_ETS1_AND_SP100_DN	71	0.377401	1.10976	0.287625	0.458686	1	2276	tags=21%, list=14%, signal=24%
CAHOY_ASTROCYTIC	90	0.365387	1.10969	0.263423	0.458521	1	1933	tags=22%, list=12%, signal=25%
ZEMBUTSU_SENSITIVITY_TO_DOXORUBICIN	17	0.480235	1.10922	0.33578	0.45918	1	2579	tags=35%, list=15%, signal=42%
WEBER_METHYLATED_HCP_IN_SPERM_DN	18	0.486326	1.10804	0.329768	0.461282	1	313	tags=6%, list=2%, signal=6%
PID_P73PATHWAY	76	0.370406	1.108	0.291734	0.461032	1	2399	tags=30%, list=14%, signal=35%
SANA_TNF_SIGNALING_DN	86	0.364767	1.10678	0.274038	0.463192	1	1721	tags=23%, list=10%, signal=26%
BIOCARTA_TPO_PATHWAY	24	0.448353	1.10657	0.306859	0.463241	1	727	tags=17%, list=4%, signal=17%
KAPOSI_LIVER_CANCER_MET_UP	18	0.482033	1.10635	0.325455	0.463393	1	1890	tags=33%, list=11%, signal=38%
PELLICCIOTTA_HDAC_IN_ANTIGEN_PRESENTATION_UP	61	0.378104	1.10618	0.29983	0.463433	1	3143	tags=33%, list=19%, signal=40%
REACTOME_LYSOSOME_VESICLE_BIOGENESIS	23	0.45425	1.10571	0.316254	0.464093	1	2789	tags=35%, list=17%, signal=42%
DACOSTA_LOW_DOSE_UV_RESPONSE_VIA_ERCC3_XPCS_UP	17	0.481397	1.10563	0.327402	0.463918	1	5069	tags=65%, list=30%, signal=93%
AMIT_EGF_RESPONSE_240_HELA	60	0.377742	1.10449	0.298157	0.465916	1	516	tags=13%, list=3%, signal=14%
BROWNE_HCMV_INFECTION_8HR_UP	95	0.355563	1.10446	0.274086	0.465632	1	1234	tags=17%, list=7%, signal=18%
CHYLA_CBFA2T3_TARGETS_DN	207	0.323657	1.10397	0.230769	0.466324	1	3045	tags=25%, list=18%, signal=30%
AMIT_SERUM_RESPONSE_40_MCF10A	30	0.437565	1.10395	0.333333	0.466046	1	941	tags=30%, list=6%, signal=32%
PLASARI_TGFB1_SIGNALING_VIA_NFIC_10HR_DN	27	0.437478	1.1028	0.327957	0.468084	1	149	tags=11%, list=1%, signal=11%
MANN_RESPONSE_TO_AMIFOSTINE_UP	20	0.460069	1.10191	0.337545	0.469618	1	1059	tags=30%, list=6%, signal=32%
NIELSEN_LIPOSARCOMA_UP	15	0.500766	1.10147	0.357815	0.470142	1	1301	tags=20%, list=8%, signal=22%
GALLUZZI_PERMEABILIZE_MITOCHONDRIA	40	0.407697	1.10126	0.326159	0.470237	1	2603	tags=33%, list=16%, signal=38%
REACTOME_INTEGRIN_ALPHAIIB_BETA3_SIGNALING	26	0.433228	1.10099	0.33274	0.470497	1	3243	tags=27%, list=19%, signal=33%
REACTOME_CROSS_PRESENTATION_OF_SOLUBLE_EXOGENOUS_ANTIGENS_ENDOSOMES	44	0.399333	1.10096	0.312287	0.470237	1	526	tags=9%, list=3%, signal=9%
LEIN_CEREBELLUM_MARKERS	76	0.365626	1.10088	0.286408	0.470058	1	2631	tags=26%, list=16%, signal=31%
PID_INSULIN_PATHWAY	44	0.403483	1.10064	0.293831	0.470207	1	2860	tags=34%, list=17%, signal=41%
P53_DN.V1_UP	176	0.332515	1.10055	0.2571	0.470068	1	1576	tags=22%, list=9%, signal=24%
WENG_POR_TARGETS_LIVER_DN	15	0.480183	1.1001	0.328386	0.470677	1	2217	tags=27%, list=13%, signal=31%
SMITH_TERT_TARGETS_DN	83	0.364365	1.0998	0.298658	0.470932	1	2242	tags=30%, list=13%, signal=35%
LU_EZH2_TARGETS_DN	365	0.31064	1.09968	0.218663	0.470855	1	1737	tags=17%, list=10%, signal=18%
ROSS_AML_WITH_CBFB_MYH11_FUSION	45	0.397778	1.09965	0.295026	0.470586	1	1646	tags=22%, list=10%, signal=25%
MCBRYAN_PUBERTAL_BREAST_4_5WK_DN	171	0.330309	1.09837	0.268148	0.47287	1	2558	tags=26%, list=15%, signal=30%
DEMAGALHAES_AGING_UP	50	0.393229	1.09813	0.32047	0.473015	1	2356	tags=28%, list=14%, signal=33%
WANG_CLIM2_TARGETS_UP	223	0.322853	1.09813	0.234694	0.472689	1	1774	tags=14%, list=11%, signal=16%
CHIANG_LIVER_CANCER_SUBCLASS_UNANNOTATED_UP	76	0.37224	1.09781	0.298851	0.473028	1	2955	tags=33%, list=18%, signal=40%
SHEPARD_BMYB_MORPHOLINO_UP	188	0.327334	1.09777	0.240299	0.472779	1	1549	tags=18%, list=9%, signal=20%
REACTOME_SEMAPHORIN_INTERACTIONS	62	0.373623	1.09767	0.304569	0.472643	1	2669	tags=27%, list=16%, signal=33%
PID_RB_1PATHWAY	60	0.383089	1.09715	0.302013	0.47338	1	2124	tags=23%, list=13%, signal=27%
MCCABE_HOXC6_TARGETS_CANCER_UP	24	0.439868	1.09711	0.315044	0.473113	1	1508	tags=25%, list=9%, signal=27%
ENK_UV_RESPONSE_EPIDERMIS_UP	268	0.319422	1.09669	0.257184	0.473626	1	2453	tags=26%, list=15%, signal=31%
SENGUPTA_NASOPHARYNGEAL_CARCINOMA_WITH_LMP1_UP	363	0.306461	1.09634	0.223822	0.474028	1	987	tags=11%, list=6%, signal=11%
REACTOME_NITRIC_OXIDE_STIMULATES_GUANYLATE_CYCLASE	23	0.44514	1.09616	0.347594	0.474061	1	1329	tags=22%, list=8%, signal=24%
REACTOME_PI3K_EVENTS_IN_ERBB2_SIGNALING	42	0.40244	1.09606	0.333893	0.473934	1	2890	tags=36%, list=17%, signal=43%
ST_B_CELL_ANTIGEN_RECEPTOR	39	0.409594	1.09593	0.333887	0.473859	1	4605	tags=49%, list=28%, signal=67%
REACTOME_SIGNALING_BY_HIPPO	18	0.468436	1.09588	0.333333	0.473644	1	1770	tags=28%, list=11%, signal=31%
PEREZ_TP53_AND_TP63_TARGETS	183	0.328641	1.0954	0.271533	0.474293	1	2782	tags=23%, list=17%, signal=28%
LEE_NAIVE_T_LYMPHOCYTE	16	0.482441	1.0953	0.349727	0.474135	1	249	tags=13%, list=1%, signal=13%
REACTOME_O_LINKED_GLYCOSYLATION_OF_MUCINS	49	0.390218	1.09489	0.312602	0.474684	1	4112	tags=39%, list=25%, signal=51%
PID_HNF3A_PATHWAY	38	0.413243	1.09472	0.324125	0.474711	1	242	tags=11%, list=1%, signal=11%
NIELSEN_MALIGNAT_FIBROUS_HISTIOCYTOMA_DN	18	0.467437	1.09432	0.348794	0.475229	1	1099	tags=22%, list=7%, signal=24%
LI_INDUCED_T_TO_NATURAL_KILLER_DN	99	0.352815	1.09383	0.297045	0.475892	1	1492	tags=16%, list=9%, signal=18%
KEGG_GLYCOSPHINGOLIPID_BIOSYNTHESIS_GANGLIO_SERIES	15	0.485201	1.09363	0.362934	0.475967	1	3181	tags=47%, list=19%, signal=58%
REACTOME_GLUTATHIONE_CONJUGATION	21	0.451503	1.09355	0.335155	0.47581	1	970	tags=19%, list=6%, signal=20%
KAMIKUBO_MYELOID_CEBPA_NETWORK	25	0.443215	1.09354	0.345679	0.475509	1	2077	tags=36%, list=12%, signal=41%
BOYAULT_LIVER_CANCER_SUBCLASS_G6_DN	19	0.457817	1.0935	0.334545	0.475265	1	1234	tags=21%, list=7%, signal=23%
KEGG_INSULIN_SIGNALING_PATHWAY	129	0.340402	1.09334	0.275362	0.475287	1	2161	tags=21%, list=13%, signal=24%
YAUCH_HEDGEHOG_SIGNALING_PARACRINE_DN	195	0.324816	1.09226	0.245827	0.477226	1	1457	tags=11%, list=9%, signal=12%
KRAS.600.LUNG.BREAST_UP.V1_UP	206	0.320699	1.09192	0.248485	0.477596	1	1976	tags=17%, list=12%, signal=19%
THUM_SYSTOLIC_HEART_FAILURE_UP	359	0.304753	1.09186	0.222812	0.477389	1	1614	tags=18%, list=10%, signal=19%
MAINA_VHL_TARGETS_DN	17	0.46925	1.09162	0.346903	0.477521	1	2148	tags=29%, list=13%, signal=34%
JIANG_HYPOXIA_NORMAL	298	0.312334	1.09142	0.250696	0.477615	1	1412	tags=16%, list=8%, signal=17%
HUANG_FOXA2_TARGETS_DN	36	0.413191	1.09123	0.323181	0.477684	1	1906	tags=31%, list=11%, signal=34%
XU_RESPONSE_TO_TRETINOIN_AND_NSC682994_UP	17	0.471025	1.09038	0.369287	0.479149	1	1234	tags=41%, list=7%, signal=44%
KYNG_WERNER_SYNDROM_UP	18	0.478711	1.09011	0.337478	0.479351	1	2552	tags=33%, list=15%, signal=39%
KEGG_O_GLYCAN_BIOSYNTHESIS	29	0.415464	1.08977	0.322761	0.479772	1	4112	tags=41%, list=25%, signal=55%
LEE_LIVER_CANCER_ACOX1_UP	55	0.379006	1.08975	0.312081	0.479486	1	1175	tags=13%, list=7%, signal=14%
PID_ILK_PATHWAY	43	0.392383	1.08929	0.314381	0.480093	1	2669	tags=35%, list=16%, signal=41%
MAHAJAN_RESPONSE_TO_IL1A_DN	72	0.370152	1.08873	0.302326	0.480982	1	2852	tags=35%, list=17%, signal=42%
REACTOME_SIGNALING_BY_SCF_KIT	75	0.361663	1.08863	0.301948	0.480886	1	928	tags=16%, list=6%, signal=17%
DACOSTA_UV_RESPONSE_VIA_ERCC3_COMMON_DN	458	0.298248	1.08835	0.237467	0.481149	1	1929	tags=19%, list=12%, signal=20%
PID_INTEGRIN_A9B1_PATHWAY	21	0.450183	1.0879	0.336806	0.481737	1	232	tags=10%, list=1%, signal=10%
YU_MYC_TARGETS_DN	46	0.397632	1.08769	0.325301	0.481825	1	2258	tags=24%, list=14%, signal=28%
CHEMELLO_SOLEUS_VS_EDL_MYOFIBERS_UP	27	0.427772	1.08753	0.345455	0.481819	1	1631	tags=30%, list=10%, signal=33%
IKEDA_MIR1_TARGETS_UP	51	0.381274	1.08704	0.31614	0.48252	1	2201	tags=29%, list=13%, signal=34%
BIOCARTA_EDG1_PATHWAY	25	0.435412	1.08665	0.337349	0.483017	1	1918	tags=24%, list=11%, signal=27%
BIOCARTA_NKCELLS_PATHWAY	20	0.447887	1.08661	0.343525	0.482756	1	734	tags=30%, list=4%, signal=31%
MIYAGAWA_TARGETS_OF_EWSR1_ETS_FUSIONS_UP	238	0.315978	1.08638	0.251471	0.482923	1	2355	tags=26%, list=14%, signal=29%
REACTOME_HEPARAN_SULFATE_HEPARIN_HS_GAG_METABOLISM	46	0.393311	1.08632	0.344068	0.48271	1	2125	tags=33%, list=13%, signal=37%
PEPPER_CHRONIC_LYMPHOCYTIC_LEUKEMIA_UP	26	0.435529	1.0862	0.345238	0.482664	1	1899	tags=27%, list=11%, signal=30%
ROME_INSULIN_TARGETS_IN_MUSCLE_DN	164	0.328031	1.08616	0.281669	0.482413	1	3514	tags=26%, list=21%, signal=33%
REACTOME_GASTRIN_CREB_SIGNALLING_PATHWAY_VIA_PKC_AND_MAPK	155	0.329877	1.08608	0.291916	0.482256	1	2016	tags=15%, list=12%, signal=17%
REACTOME_GLYCEROPHOSPHOLIPID_BIOSYNTHESIS	78	0.361057	1.08607	0.286859	0.481936	1	3033	tags=33%, list=18%, signal=41%
JAZAG_TGFB1_SIGNALING_UP	98	0.337858	1.08602	0.298077	0.481718	1	2429	tags=16%, list=15%, signal=19%
MANTOVANI_VIRAL_GPCR_SIGNALING_DN	46	0.390129	1.08595	0.301508	0.48154	1	1400	tags=13%, list=8%, signal=14%
LEE_DIFFERENTIATING_T_LYMPHOCYTE	166	0.327444	1.08466	0.283912	0.483857	1	2018	tags=18%, list=12%, signal=20%
MARIADASON_REGULATED_BY_HISTONE_ACETYLATION_UP	78	0.362822	1.08453	0.307815	0.483784	1	2507	tags=29%, list=15%, signal=35%
MARTINEZ_RESPONSE_TO_TRABECTEDIN	50	0.389066	1.08449	0.323967	0.483542	1	1351	tags=20%, list=8%, signal=22%
KEGG_ENDOCYTOSIS	175	0.327235	1.08405	0.262537	0.484147	1	3093	tags=29%, list=19%, signal=35%
VERRECCHIA_RESPONSE_TO_TGFB1_C1	18	0.46873	1.08376	0.363128	0.484443	1	464	tags=22%, list=3%, signal=23%
RICKMAN_HEAD_AND_NECK_CANCER_E	67	0.36481	1.08354	0.321608	0.484613	1	1768	tags=16%, list=11%, signal=18%
BERENJENO_TRANSFORMED_BY_RHOA_REVERSIBLY_DN	27	0.426739	1.08333	0.340659	0.484705	1	1361	tags=30%, list=8%, signal=32%
HOWLIN_CITED1_TARGETS_1_UP	32	0.420964	1.08313	0.345324	0.484791	1	2287	tags=22%, list=14%, signal=25%
LIU_VAV3_PROSTATE_CARCINOGENESIS_DN	15	0.48614	1.08284	0.383929	0.485078	1	293	tags=20%, list=2%, signal=20%
AMIT_EGF_RESPONSE_240_MCF10A	19	0.445032	1.08278	0.361974	0.48487	1	1641	tags=26%, list=10%, signal=29%
KYNG_DNA_DAMAGE_BY_4NQO_OR_UV	60	0.382505	1.08254	0.335664	0.485051	1	637	tags=12%, list=4%, signal=12%
YANG_BREAST_CANCER_ESR1_BULK_UP	27	0.427092	1.0819	0.353873	0.486079	1	4392	tags=44%, list=26%, signal=60%
SHARMA_PILOCYTIC_ASTROCYTOMA_LOCATION_UP	19	0.469487	1.08183	0.353818	0.485909	1	1729	tags=21%, list=10%, signal=23%
PURBEY_TARGETS_OF_CTBP1_AND_SATB1_DN	162	0.324728	1.08158	0.28593	0.486079	1	3517	tags=31%, list=21%, signal=39%
GENTILE_UV_RESPONSE_CLUSTER_D8	40	0.400405	1.08149	0.347197	0.485928	1	1128	tags=18%, list=7%, signal=19%
MELLMAN_TUT1_TARGETS_UP	18	0.466871	1.081	0.378947	0.486655	1	654	tags=17%, list=4%, signal=17%
CHARAFE_BREAST_CANCER_BASAL_VS_MESENCHYMAL_DN	48	0.391064	1.08083	0.335025	0.4867	1	1952	tags=29%, list=12%, signal=33%
AZARE_NEOPLASTIC_TRANSFORMATION_BY_STAT3_UP	108	0.34514	1.08037	0.301262	0.487362	1	1797	tags=24%, list=11%, signal=27%
BOYAULT_LIVER_CANCER_SUBCLASS_G12_UP	36	0.405556	1.08033	0.341071	0.487129	1	2959	tags=36%, list=18%, signal=44%
ZHAN_LATE_DIFFERENTIATION_GENES_DN	16	0.478628	1.07996	0.36414	0.487589	1	378	tags=19%, list=2%, signal=19%
REACTOME_MEIOTIC_RECOMBINATION	67	0.361809	1.07966	0.330144	0.487876	1	1699	tags=19%, list=10%, signal=22%
REACTOME_ACTIVATION_OF_CHAPERONE_GENES_BY_XBP1S	45	0.390043	1.07941	0.340171	0.488067	1	3275	tags=40%, list=20%, signal=50%
NAGASHIMA_NRG1_SIGNALING_DN	53	0.382813	1.07846	0.339404	0.489714	1	1696	tags=15%, list=10%, signal=17%
GROSS_HYPOXIA_VIA_ELK3_AND_HIF1A_UP	137	0.3298	1.07843	0.297134	0.489442	1	1169	tags=18%, list=7%, signal=19%
DARWICHE_SQUAMOUS_CELL_CARCINOMA_UP	124	0.338819	1.07801	0.282504	0.489998	1	1701	tags=19%, list=10%, signal=21%
REACTOME_PI3K_EVENTS_IN_ERBB4_SIGNALING	36	0.41256	1.0779	0.330922	0.489888	1	1263	tags=22%, list=8%, signal=24%
KATSANOU_ELAVL1_TARGETS_UP	146	0.330285	1.07746	0.299392	0.490523	1	1621	tags=19%, list=10%, signal=21%
SMIRNOV_CIRCULATING_ENDOTHELIOCYTES_IN_CANCER_UP	148	0.328776	1.0774	0.296703	0.490325	1	2205	tags=25%, list=13%, signal=29%
AMIT_EGF_RESPONSE_480_HELA	157	0.332038	1.07723	0.294294	0.490354	1	1465	tags=20%, list=9%, signal=21%
BIOCARTA_INTRINSIC_PATHWAY	19	0.459741	1.07709	0.37218	0.490292	1	3082	tags=37%, list=18%, signal=45%
BRUINS_UVC_RESPONSE_MIDDLE	90	0.347718	1.07655	0.314376	0.491105	1	2076	tags=17%, list=12%, signal=19%
CHANGOLKAR_H2AFY_TARGETS_UP	43	0.395034	1.07635	0.33506	0.491178	1	746	tags=12%, list=4%, signal=12%
KEGG_PHENYLALANINE_METABOLISM	17	0.471515	1.07632	0.369338	0.490923	1	402	tags=18%, list=2%, signal=18%
BIOCARTA_CELLCYCLE_PATHWAY	22	0.437603	1.07627	0.363316	0.490693	1	1350	tags=27%, list=8%, signal=30%
ONDER_CDH1_TARGETS_3_UP	17	0.467331	1.07624	0.370577	0.490424	1	2798	tags=41%, list=17%, signal=49%
REACTOME_HEMOSTASIS	389	0.299631	1.07598	0.264474	0.490647	1	2873	tags=23%, list=17%, signal=27%
DAVICIONI_MOLECULAR_ARMS_VS_ERMS_DN	165	0.325929	1.0759	0.286378	0.490474	1	1744	tags=18%, list=10%, signal=19%
RASHI_RESPONSE_TO_IONIZING_RADIATION_4	58	0.380132	1.07586	0.327181	0.490243	1	2284	tags=19%, list=14%, signal=22%
SARTIPY_NORMAL_AT_INSULIN_RESISTANCE_DN	18	0.459124	1.07565	0.365138	0.490381	1	3638	tags=50%, list=22%, signal=64%
NAKAMURA_ADIPOGENESIS_LATE_DN	38	0.406703	1.0756	0.321799	0.490159	1	1254	tags=16%, list=8%, signal=17%
MCBRYAN_PUBERTAL_BREAST_5_6WK_UP	104	0.342769	1.07557	0.320189	0.489891	1	2519	tags=30%, list=15%, signal=35%
ACEVEDO_LIVER_CANCER_WITH_H3K27ME3_DN	159	0.323968	1.07552	0.312112	0.489672	1	2514	tags=18%, list=15%, signal=21%
CORRE_MULTIPLE_MYELOMA_UP	59	0.371892	1.07534	0.322314	0.489724	1	1722	tags=22%, list=10%, signal=24%
RICKMAN_TUMOR_DIFFERENTIATED_MODERATELY_VS_POORLY_UP	116	0.335358	1.07387	0.301127	0.492571	1	3009	tags=28%, list=18%, signal=34%
SYED_ESTRADIOL_RESPONSE	19	0.442427	1.07386	0.374138	0.492267	1	3496	tags=42%, list=21%, signal=53%
DCA_UP.V1_UP	137	0.33701	1.07338	0.317111	0.492959	1	1487	tags=10%, list=9%, signal=11%
PID_TRKR_PATHWAY	58	0.377148	1.07217	0.342149	0.49518	1	2860	tags=34%, list=17%, signal=41%
LEIN_CHOROID_PLEXUS_MARKERS	87	0.350782	1.0719	0.328358	0.495413	1	1137	tags=16%, list=7%, signal=17%
YAO_TEMPORAL_RESPONSE_TO_PROGESTERONE_CLUSTER_12	74	0.355267	1.07149	0.311321	0.495977	1	2831	tags=27%, list=17%, signal=32%
REACTOME_SIGNALING_BY_FGFR1_FUSION_MUTANTS	17	0.465159	1.07113	0.382353	0.496392	1	508	tags=12%, list=3%, signal=12%
WANG_BARRETTS_ESOPHAGUS_AND_ESOPHAGUS_CANCER_DN	34	0.402919	1.07061	0.357394	0.497166	1	2137	tags=29%, list=13%, signal=34%
KORKOLA_TERATOMA	36	0.400475	1.07045	0.340111	0.497161	1	473	tags=8%, list=3%, signal=9%
VERRECCHIA_RESPONSE_TO_TGFB1_C5	21	0.44208	1.07019	0.359066	0.497402	1	3517	tags=52%, list=21%, signal=66%
RAF_UP.V1_DN	179	0.32121	1.06952	0.304606	0.498447	1	1869	tags=20%, list=11%, signal=22%
FRASOR_RESPONSE_TO_ESTRADIOL_UP	33	0.405354	1.06855	0.339755	0.500132	1	1794	tags=24%, list=11%, signal=27%
REACTOME_TRAF6_MEDIATED_INDUCTION_OF_NFKB_AND_MAP_KINASES_UPON_TLR7_8_OR_9_ACTIVATION	71	0.363172	1.06836	0.351575	0.500226	1	633	tags=13%, list=4%, signal=13%
REACTOME_ACYL_CHAIN_REMODELLING_OF_PC	19	0.452498	1.06833	0.365314	0.499965	1	1340	tags=21%, list=8%, signal=23%
ZEMBUTSU_SENSITIVITY_TO_VINCRISTINE	17	0.466012	1.06825	0.375215	0.49981	1	2015	tags=41%, list=12%, signal=47%
NIKOLSKY_BREAST_CANCER_20Q11_AMPLICON	30	0.40665	1.06819	0.354955	0.499612	1	2176	tags=27%, list=13%, signal=31%
ZHENG_FOXP3_TARGETS_UP	24	0.42871	1.06807	0.367418	0.499557	1	1037	tags=17%, list=6%, signal=18%
RADMACHER_AML_PROGNOSIS	70	0.35979	1.0675	0.322204	0.500391	1	1738	tags=19%, list=10%, signal=21%
WIERENGA_STAT5A_TARGETS_DN	183	0.320404	1.06745	0.3003	0.500181	1	2741	tags=23%, list=16%, signal=28%
PID_S1P_S1P2_PATHWAY	24	0.430257	1.06675	0.363799	0.501293	1	2797	tags=29%, list=17%, signal=35%
KEGG_PEROXISOME	73	0.356993	1.06628	0.345336	0.501937	1	3432	tags=34%, list=21%, signal=43%
DAVIES_MULTIPLE_MYELOMA_VS_MGUS_DN	22	0.441057	1.06613	0.383929	0.501934	1	1601	tags=27%, list=10%, signal=30%
BANDRES_RESPONSE_TO_CARMUSTIN_MGMT_48HR_DN	134	0.333395	1.06534	0.30047	0.503259	1	2543	tags=21%, list=15%, signal=24%
LEE_AGING_CEREBELLUM_UP	72	0.358922	1.06522	0.342857	0.503171	1	1522	tags=17%, list=9%, signal=18%
REACTOME_EFFECTS_OF_PIP2_HYDROLYSIS	21	0.450078	1.06516	0.380107	0.502951	1	4041	tags=57%, list=24%, signal=75%
VALK_AML_CLUSTER_4	24	0.438621	1.065	0.382906	0.502965	1	1628	tags=29%, list=10%, signal=32%
MIKKELSEN_IPS_ICP_WITH_H3K4ME3_AND_H327ME3	103	0.348083	1.06486	0.340659	0.502941	1	1899	tags=14%, list=11%, signal=15%
ZHU_CMV_ALL_DN	120	0.333195	1.06474	0.310016	0.502844	1	2552	tags=29%, list=15%, signal=34%
LEE_LIVER_CANCER_E2F1_DN	53	0.372135	1.06434	0.360134	0.50339	1	2260	tags=15%, list=14%, signal=17%
GAZDA_DIAMOND_BLACKFAN_ANEMIA_PROGENITOR_UP	38	0.391106	1.06382	0.364747	0.504204	1	2105	tags=32%, list=13%, signal=36%
DITTMER_PTHLH_TARGETS_DN	70	0.362652	1.06366	0.338235	0.504226	1	1558	tags=17%, list=9%, signal=19%
HOSHIDA_LIVER_CANCER_SUBCLASS_S1	217	0.314657	1.06357	0.311047	0.504095	1	2176	tags=24%, list=13%, signal=27%
LEE_LIVER_CANCER_DENA_UP	50	0.377821	1.06314	0.348534	0.504678	1	651	tags=14%, list=4%, signal=15%
KEGG_WNT_SIGNALING_PATHWAY	132	0.331127	1.06231	0.317901	0.506102	1	1704	tags=17%, list=10%, signal=19%
DE_YY1_TARGETS_DN	88	0.348174	1.06222	0.297521	0.505961	1	2112	tags=23%, list=13%, signal=26%
MARTORIATI_MDM4_TARGETS_FETAL_LIVER_DN	472	0.292938	1.0622	0.276316	0.505666	1	2997	tags=25%, list=18%, signal=29%
VALK_AML_CLUSTER_8	24	0.426304	1.06206	0.373002	0.505649	1	506	tags=17%, list=3%, signal=17%
REACTOME_G_ALPHA_Q_SIGNALLING_EVENTS	134	0.33428	1.06052	0.327217	0.508519	1	2280	tags=16%, list=14%, signal=19%
ATM_DN.V1_UP	117	0.334727	1.06034	0.32	0.508582	1	1873	tags=15%, list=11%, signal=16%
LAMB_CCND1_TARGETS	19	0.443129	1.05955	0.374088	0.50996	1	1759	tags=42%, list=11%, signal=47%
MIKKELSEN_NPC_HCP_WITH_H3K27ME3	266	0.305756	1.05862	0.304654	0.511596	1	1360	tags=10%, list=8%, signal=11%
NABA_ECM_AFFILIATED	118	0.333135	1.05807	0.330218	0.512402	1	2949	tags=25%, list=18%, signal=30%
PURBEY_TARGETS_OF_CTBP1_NOT_SATB1_UP	301	0.301824	1.05782	0.301351	0.512632	1	1725	tags=17%, list=10%, signal=19%
LANDIS_ERBB2_BREAST_TUMORS_324_DN	141	0.325407	1.05727	0.328571	0.513486	1	2304	tags=26%, list=14%, signal=29%
SENESE_HDAC1_AND_HDAC2_TARGETS_UP	216	0.310383	1.0572	0.296736	0.513325	1	1586	tags=22%, list=10%, signal=24%
MTOR_UP.V1_UP	150	0.31845	1.05674	0.32853	0.513926	1	1352	tags=15%, list=8%, signal=16%
KEGG_ERBB_SIGNALING_PATHWAY	85	0.351985	1.05662	0.340984	0.51384	1	2860	tags=29%, list=17%, signal=35%
BCAT.100_UP.V1_DN	33	0.405075	1.05651	0.377586	0.513759	1	2656	tags=27%, list=16%, signal=32%
PID_VEGFR1_2_PATHWAY	68	0.360335	1.05576	0.34106	0.515068	1	2860	tags=29%, list=17%, signal=35%
KEGG_GLUTATHIONE_METABOLISM	46	0.384745	1.05563	0.379189	0.515021	1	1397	tags=17%, list=8%, signal=19%
LEE_CALORIE_RESTRICTION_NEOCORTEX_DN	79	0.346429	1.05482	0.343802	0.516408	1	1386	tags=13%, list=8%, signal=14%
XU_HGF_TARGETS_REPRESSED_BY_AKT1_DN	81	0.343987	1.05475	0.351852	0.516225	1	1143	tags=9%, list=7%, signal=9%
PEDERSEN_METASTASIS_BY_ERBB2_ISOFORM_4	99	0.344138	1.05254	0.346026	0.520609	1	2710	tags=27%, list=16%, signal=32%
REACTOME_ENERGY_DEPENDENT_REGULATION_OF_MTOR_BY_LKB1_AMPK	17	0.447496	1.05249	0.392606	0.520384	1	5001	tags=47%, list=30%, signal=67%
LASTOWSKA_COAMPLIFIED_WITH_MYCN	36	0.398962	1.05226	0.369369	0.520545	1	1280	tags=22%, list=8%, signal=24%
CREIGHTON_ENDOCRINE_THERAPY_RESISTANCE_2	404	0.290997	1.05224	0.320495	0.520264	1	3059	tags=18%, list=18%, signal=21%
BROWNE_HCMV_INFECTION_10HR_DN	49	0.374973	1.05194	0.368421	0.520608	1	1379	tags=18%, list=8%, signal=20%
REACTOME_SIGNALLING_BY_NGF	203	0.30984	1.05187	0.337778	0.520436	1	2231	tags=23%, list=13%, signal=26%
REACTOME_NEPHRIN_INTERACTIONS	19	0.445233	1.05117	0.39781	0.521595	1	4441	tags=58%, list=27%, signal=79%
LEONARD_HYPOXIA	47	0.385911	1.05094	0.386667	0.521762	1	1169	tags=23%, list=7%, signal=25%
NATSUME_RESPONSE_TO_INTERFERON_BETA_DN	47	0.378638	1.05082	0.360197	0.521678	1	1406	tags=19%, list=8%, signal=21%
REACTOME_VIF_MEDIATED_DEGRADATION_OF_APOBEC3G	48	0.377167	1.0507	0.371429	0.521596	1	526	tags=8%, list=3%, signal=9%
GOBERT_CORE_OLIGODENDROCYTE_DIFFERENTIATION	38	0.396465	1.05053	0.374332	0.521633	1	3192	tags=34%, list=19%, signal=42%
RIZKI_TUMOR_INVASIVENESS_2D_DN	55	0.366374	1.04976	0.382759	0.522927	1	2755	tags=24%, list=17%, signal=28%
BRCA1_DN.V1_UP	91	0.342847	1.04899	0.362745	0.524235	1	926	tags=8%, list=6%, signal=8%
REACTOME_G1_PHASE	35	0.394225	1.0488	0.402904	0.524324	1	1743	tags=20%, list=10%, signal=22%
REACTOME_SIGNALING_BY_NOTCH	99	0.328916	1.04866	0.344605	0.52428	1	2231	tags=20%, list=13%, signal=23%
LEIN_NEURON_MARKERS	59	0.366646	1.04859	0.357143	0.524112	1	2658	tags=27%, list=16%, signal=32%
KRAS.DF.V1_UP	183	0.315298	1.04849	0.343419	0.523995	1	842	tags=14%, list=5%, signal=14%
KEGG_BUTANOATE_METABOLISM	31	0.40273	1.04845	0.379368	0.52376	1	2853	tags=35%, list=17%, signal=43%
CLASPER_LYMPHATIC_VESSELS_DURING_METASTASIS_DN	33	0.395259	1.04842	0.373928	0.523496	1	1353	tags=24%, list=8%, signal=26%
BIOCARTA_MAPK_PATHWAY	86	0.338079	1.0483	0.394277	0.523413	1	2928	tags=28%, list=18%, signal=34%
STK33_NOMO_DN	237	0.304669	1.04807	0.307471	0.523595	1	2368	tags=21%, list=14%, signal=24%
AMIT_SERUM_RESPONSE_60_MCF10A	55	0.365175	1.04791	0.384117	0.523609	1	1361	tags=27%, list=8%, signal=30%
KEGG_RETINOL_METABOLISM	36	0.399587	1.04674	0.385542	0.525818	1	4677	tags=33%, list=28%, signal=46%
RIGGINS_TAMOXIFEN_RESISTANCE_UP	56	0.364205	1.04656	0.381849	0.525861	1	1595	tags=23%, list=10%, signal=26%
TIEN_INTESTINE_PROBIOTICS_6HR_DN	161	0.31807	1.0465	0.342029	0.525673	1	1560	tags=14%, list=9%, signal=16%
KEGG_TYROSINE_METABOLISM	35	0.396746	1.04588	0.381295	0.526705	1	1836	tags=20%, list=11%, signal=22%
MURAKAMI_UV_RESPONSE_6HR_DN	19	0.454201	1.04531	0.40246	0.527605	1	1512	tags=26%, list=9%, signal=29%
NAKAYAMA_FGF2_TARGETS	26	0.416625	1.04527	0.393773	0.527363	1	3290	tags=23%, list=20%, signal=29%
WANG_METASTASIS_OF_BREAST_CANCER_ESR1_DN	25	0.414246	1.04486	0.390374	0.527938	1	2064	tags=40%, list=12%, signal=46%
TANG_SENESCENCE_TP53_TARGETS_UP	31	0.405935	1.04476	0.405546	0.527813	1	1022	tags=19%, list=6%, signal=21%
CHO_NR4A1_TARGETS	31	0.406532	1.04432	0.371151	0.52844	1	1284	tags=19%, list=8%, signal=21%
AKT_UP.V1_DN	159	0.316342	1.04386	0.358934	0.529112	1	1761	tags=18%, list=11%, signal=20%
GOUYER_TATI_TARGETS_DN	17	0.462912	1.04357	0.402878	0.529389	1	1420	tags=24%, list=9%, signal=26%
LINDGREN_BLADDER_CANCER_CLUSTER_1_UP	111	0.333023	1.04273	0.366766	0.530832	1	3348	tags=29%, list=20%, signal=36%
NRL_DN.V1_UP	121	0.328042	1.04178	0.365325	0.532563	1	2733	tags=25%, list=16%, signal=29%
REACTOME_KERATAN_SULFATE_KERATIN_METABOLISM	25	0.414201	1.04151	0.400697	0.532814	1	3181	tags=32%, list=19%, signal=39%
KEGG_VIBRIO_CHOLERAE_INFECTION	51	0.365574	1.04147	0.379768	0.532574	1	3447	tags=35%, list=21%, signal=44%
DELACROIX_RAR_TARGETS_UP	44	0.375011	1.04116	0.392796	0.532951	1	1794	tags=23%, list=11%, signal=25%
PKCA_DN.V1_DN	137	0.321833	1.04092	0.354449	0.533139	1	2743	tags=18%, list=16%, signal=22%
CREIGHTON_AKT1_SIGNALING_VIA_MTOR_DN	22	0.435102	1.04077	0.408088	0.533138	1	308	tags=9%, list=2%, signal=9%
REACTOME_MYD88_MAL_CASCADE_INITIATED_ON_PLASMA_MEMBRANE	78	0.348219	1.04069	0.37055	0.532987	1	2126	tags=21%, list=13%, signal=23%
PEREZ_TP63_TARGETS	313	0.293875	1.04047	0.336461	0.533089	1	2782	tags=23%, list=17%, signal=27%
LOPES_METHYLATED_IN_COLON_CANCER_UP	18	0.439878	1.04023	0.411559	0.533297	1	4067	tags=33%, list=24%, signal=44%
BAKKER_FOXO3_TARGETS_UP	53	0.362382	1.04008	0.371941	0.5333	1	2014	tags=32%, list=12%, signal=36%
KUMAR_AUTOPHAGY_NETWORK	60	0.364184	1.04005	0.399007	0.533033	1	1253	tags=17%, list=8%, signal=18%
BUCKANOVICH_T_LYMPHOCYTE_HOMING_ON_TUMOR_UP	21	0.437954	1.03974	0.390459	0.533393	1	1583	tags=19%, list=9%, signal=21%
AMUNDSON_GENOTOXIC_SIGNATURE	97	0.341347	1.03947	0.366129	0.533651	1	1678	tags=20%, list=10%, signal=22%
KIM_GERMINAL_CENTER_T_HELPER_UP	61	0.361707	1.03931	0.402062	0.533645	1	3186	tags=33%, list=19%, signal=40%
RB_P130_DN.V1_DN	123	0.324797	1.0392	0.361635	0.533553	1	925	tags=15%, list=6%, signal=15%
TOMLINS_PROSTATE_CANCER_DN	39	0.38673	1.03913	0.386712	0.533377	1	2893	tags=31%, list=17%, signal=37%
BROWNE_HCMV_INFECTION_2HR_UP	34	0.393458	1.03894	0.407733	0.533457	1	2172	tags=32%, list=13%, signal=37%
ASTON_MAJOR_DEPRESSIVE_DISORDER_UP	43	0.383634	1.03874	0.39094	0.533574	1	1319	tags=14%, list=8%, signal=15%
SMID_BREAST_CANCER_ERBB2_UP	124	0.320062	1.03864	0.358162	0.533449	1	2598	tags=23%, list=16%, signal=27%
FARMER_BREAST_CANCER_CLUSTER_3	15	0.462578	1.03826	0.436364	0.533971	1	711	tags=20%, list=4%, signal=21%
JOHANSSON_BRAIN_CANCER_EARLY_VS_LATE_DN	42	0.378604	1.03789	0.414931	0.53443	1	1018	tags=19%, list=6%, signal=20%
REACTOME_SIGNALING_BY_BMP	17	0.451784	1.03709	0.418647	0.535845	1	1507	tags=24%, list=9%, signal=26%
PID_NETRIN_PATHWAY	30	0.407031	1.03699	0.40354	0.535741	1	3183	tags=47%, list=19%, signal=58%
TONKS_TARGETS_OF_RUNX1_RUNX1T1_FUSION_MONOCYTE_DN	43	0.372343	1.03694	0.389744	0.535541	1	2258	tags=28%, list=14%, signal=32%
PID_RETINOIC_ACID_PATHWAY	30	0.396845	1.03674	0.386617	0.535617	1	3030	tags=27%, list=18%, signal=33%
REACTOME_SIGNALING_BY_FGFR_IN_DISEASE	114	0.328168	1.03631	0.361465	0.536197	1	2146	tags=19%, list=13%, signal=22%
REACTOME_ANTIGEN_PROCESSING_UBIQUITINATION_PROTEASOME_DEGRADATION	192	0.3078	1.03616	0.346968	0.536217	1	1804	tags=14%, list=11%, signal=16%
VECCHI_GASTRIC_CANCER_EARLY_DN	260	0.298182	1.03563	0.356932	0.536983	1	2411	tags=18%, list=14%, signal=21%
REACTOME_EGFR_DOWNREGULATION	24	0.42604	1.03499	0.408547	0.538023	1	2860	tags=38%, list=17%, signal=45%
KEGG_SNARE_INTERACTIONS_IN_VESICULAR_TRANSPORT	37	0.387058	1.03442	0.389474	0.538942	1	4109	tags=46%, list=25%, signal=61%
AMBROSINI_FLAVOPIRIDOL_TREATMENT_TP53	105	0.326897	1.03403	0.378419	0.539436	1	1386	tags=13%, list=8%, signal=14%
KRAS.AMP.LUNG_UP.V1_UP	95	0.333812	1.03401	0.363333	0.539137	1	3581	tags=19%, list=21%, signal=24%
PID_IL2_1PATHWAY	52	0.3699	1.03391	0.394643	0.539016	1	1072	tags=13%, list=6%, signal=14%
HUMMERICH_MALIGNANT_SKIN_TUMOR_DN	15	0.470453	1.03361	0.434622	0.53938	1	4512	tags=40%, list=27%, signal=55%
PID_TCR_PATHWAY	59	0.352104	1.03325	0.384874	0.539809	1	3928	tags=36%, list=24%, signal=46%
SIG_IL4RECEPTOR_IN_B_LYPHOCYTES	27	0.412123	1.0332	0.433506	0.539573	1	1876	tags=26%, list=11%, signal=29%
ACOSTA_PROLIFERATION_INDEPENDENT_MYC_TARGETS_DN	108	0.325362	1.03294	0.374034	0.539796	1	2772	tags=30%, list=17%, signal=35%
PID_NFKAPPAB_ATYPICAL_PATHWAY	16	0.454259	1.03219	0.418605	0.541062	1	2044	tags=38%, list=12%, signal=43%
REACTOME_VOLTAGE_GATED_POTASSIUM_CHANNELS	29	0.397579	1.0316	0.417563	0.541956	1	3247	tags=24%, list=19%, signal=30%
RASHI_RESPONSE_TO_IONIZING_RADIATION_3	47	0.362579	1.0305	0.407035	0.544036	1	1325	tags=19%, list=8%, signal=21%
RELA_DN.V1_DN	114	0.321464	1.03036	0.365204	0.544	1	710	tags=8%, list=4%, signal=8%
MITSIADES_RESPONSE_TO_APLIDIN_UP	407	0.284857	1.03	0.374836	0.544435	1	2151	tags=23%, list=13%, signal=25%
CAMP_UP.V1_DN	176	0.31024	1.02971	0.364188	0.544744	1	2656	tags=28%, list=16%, signal=33%
HU_GENOTOXIC_DAMAGE_24HR	33	0.394009	1.02965	0.406137	0.544542	1	892	tags=9%, list=5%, signal=10%
REACTOME_NGF_SIGNALLING_VIA_TRKA_FROM_THE_PLASMA_MEMBRANE	126	0.316969	1.02951	0.387292	0.544506	1	2167	tags=22%, list=13%, signal=25%
OSMAN_BLADDER_CANCER_UP	372	0.286163	1.02925	0.379592	0.544759	1	2462	tags=21%, list=15%, signal=24%
RUTELLA_RESPONSE_TO_HGF_VS_CSF2RB_AND_IL4_DN	225	0.297714	1.02915	0.374636	0.544645	1	2128	tags=23%, list=13%, signal=26%
REACTOME_SEMA4D_INDUCED_CELL_MIGRATION_AND_GROWTH_CONE_COLLAPSE	25	0.415414	1.02881	0.415929	0.545045	1	3617	tags=44%, list=22%, signal=56%
LEE_RECENT_THYMIC_EMIGRANT	204	0.303115	1.0285	0.378655	0.545401	1	1319	tags=17%, list=8%, signal=18%
ZUCCHI_METASTASIS_DN	40	0.384159	1.02827	0.4	0.545569	1	773	tags=15%, list=5%, signal=16%
DAZARD_UV_RESPONSE_CLUSTER_G6	143	0.317109	1.02821	0.378012	0.545363	1	1929	tags=17%, list=12%, signal=20%
LINDVALL_IMMORTALIZED_BY_TERT_DN	78	0.339741	1.02736	0.3872	0.546882	1	2811	tags=29%, list=17%, signal=35%
REACTOME_BASIGIN_INTERACTIONS	20	0.427527	1.02716	0.42596	0.546953	1	1128	tags=20%, list=7%, signal=21%
SHAFFER_IRF4_MULTIPLE_MYELOMA_PROGRAM	33	0.393584	1.02683	0.43311	0.547362	1	2518	tags=33%, list=15%, signal=39%
AMIT_EGF_RESPONSE_40_MCF10A	18	0.439561	1.02622	0.443223	0.548363	1	1416	tags=39%, list=8%, signal=42%
ICHIBA_GRAFT_VERSUS_HOST_DISEASE_D7_DN	33	0.391889	1.02583	0.420608	0.548902	1	2233	tags=24%, list=13%, signal=28%
JAATINEN_HEMATOPOIETIC_STEM_CELL_UP	278	0.2918	1.0254	0.40256	0.549464	1	2172	tags=19%, list=13%, signal=22%
REACTOME_DESTABILIZATION_OF_MRNA_BY_AUF1_HNRNP_D0	49	0.371277	1.0253	0.402098	0.54937	1	526	tags=8%, list=3%, signal=8%
TOMLINS_METASTASIS_DN	19	0.440708	1.02526	0.402827	0.549125	1	2168	tags=32%, list=13%, signal=36%
KANG_FLUOROURACIL_RESISTANCE_UP	20	0.430324	1.02521	0.411658	0.548898	1	2071	tags=35%, list=12%, signal=40%
ST_GRANULE_CELL_SURVIVAL_PATHWAY	27	0.409643	1.02514	0.428064	0.548713	1	2595	tags=30%, list=16%, signal=35%
ACEVEDO_LIVER_CANCER_DN	491	0.281084	1.02484	0.365309	0.549042	1	2858	tags=22%, list=17%, signal=26%
BIOCARTA_ERK_PATHWAY	27	0.41462	1.02473	0.421986	0.548969	1	232	tags=11%, list=1%, signal=11%
BOYLAN_MULTIPLE_MYELOMA_C_UP	43	0.371897	1.02443	0.416807	0.549318	1	495	tags=12%, list=3%, signal=12%
AIYAR_COBRA1_TARGETS_UP	37	0.380598	1.02391	0.426316	0.550076	1	1698	tags=30%, list=10%, signal=33%
KEGG_FC_GAMMA_R_MEDIATED_PHAGOCYTOSIS	90	0.335521	1.02304	0.391304	0.551622	1	3030	tags=26%, list=18%, signal=31%
LIU_COMMON_CANCER_GENES	72	0.339854	1.02283	0.381757	0.551735	1	3560	tags=32%, list=21%, signal=40%
LEIN_MIDBRAIN_MARKERS	70	0.340757	1.0218	0.407534	0.553643	1	1872	tags=17%, list=11%, signal=19%
NELSON_RESPONSE_TO_ANDROGEN_DN	16	0.450198	1.0215	0.427788	0.553913	1	1290	tags=19%, list=8%, signal=20%
KRAS.BREAST_UP.V1_UP	101	0.322976	1.02038	0.391785	0.555988	1	2552	tags=21%, list=15%, signal=24%
BIOCARTA_NKT_PATHWAY	22	0.419494	1.01967	0.440917	0.557149	1	173	tags=9%, list=1%, signal=9%
PID_RET_PATHWAY	37	0.372905	1.0189	0.391525	0.558486	1	3183	tags=30%, list=19%, signal=37%
TURASHVILI_BREAST_NORMAL_DUCTAL_VS_LOBULAR_UP	61	0.352665	1.01878	0.384615	0.558425	1	1145	tags=16%, list=7%, signal=18%
NIKOLSKY_MUTATED_AND_AMPLIFIED_IN_BREAST_CANCER	86	0.330573	1.01866	0.401305	0.558362	1	4208	tags=38%, list=25%, signal=51%
WINTER_HYPOXIA_DN	38	0.379795	1.0186	0.417808	0.55816	1	975	tags=13%, list=6%, signal=14%
SUZUKI_RESPONSE_TO_TSA_AND_DECITABINE_1B	21	0.423464	1.01819	0.448214	0.558713	1	3885	tags=43%, list=23%, signal=56%
BAE_BRCA1_TARGETS_UP	74	0.339593	1.01814	0.4	0.558469	1	2552	tags=30%, list=15%, signal=35%
PETRETTO_HEART_MASS_QTL_CIS_DN	22	0.42887	1.01814	0.437613	0.558154	1	3573	tags=36%, list=21%, signal=46%
DARWICHE_PAPILLOMA_RISK_HIGH_UP	123	0.320033	1.0181	0.419614	0.557897	1	1691	tags=17%, list=10%, signal=19%
KEGG_ALDOSTERONE_REGULATED_SODIUM_REABSORPTION	37	0.370954	1.01669	0.407666	0.560643	1	3535	tags=38%, list=21%, signal=48%
JAZAG_TGFB1_SIGNALING_VIA_SMAD4_UP	96	0.32594	1.01649	0.410214	0.56071	1	2837	tags=22%, list=17%, signal=26%
ST_PHOSPHOINOSITIDE_3_KINASE_PATHWAY	36	0.388404	1.0152	0.40747	0.563109	1	2957	tags=39%, list=18%, signal=47%
ST_ADRENERGIC	31	0.389668	1.01505	0.432292	0.563103	1	2055	tags=19%, list=12%, signal=22%
CAHOY_OLIGODENDROCUTIC	90	0.326952	1.01374	0.408064	0.56554	1	2110	tags=22%, list=13%, signal=25%
MARSHALL_VIRAL_INFECTION_RESPONSE_DN	27	0.407309	1.01358	0.449912	0.565554	1	770	tags=19%, list=5%, signal=19%
GAVIN_FOXP3_TARGETS_CLUSTER_T4	83	0.334934	1.01357	0.414173	0.565227	1	1576	tags=19%, list=9%, signal=21%
BOSCO_ALLERGEN_INDUCED_TH2_ASSOCIATED_MODULE	127	0.315376	1.01268	0.39039	0.566852	1	2105	tags=22%, list=13%, signal=25%
RUTELLA_RESPONSE_TO_HGF_DN	213	0.299681	1.01241	0.392045	0.567115	1	2047	tags=20%, list=12%, signal=22%
KRAS.BREAST_UP.V1_DN	103	0.323479	1.01219	0.439024	0.567226	1	3601	tags=25%, list=22%, signal=32%
KEGG_GLYCOSYLPHOSPHATIDYLINOSITOL_GPI_ANCHOR_BIOSYNTHESIS	25	0.4107	1.01205	0.441379	0.567204	1	2583	tags=28%, list=15%, signal=33%
THUM_SYSTOLIC_HEART_FAILURE_DN	210	0.299288	1.01086	0.391502	0.569482	1	3560	tags=27%, list=21%, signal=33%
GALE_APL_WITH_FLT3_MUTATED_UP	55	0.356652	1.01084	0.423333	0.569195	1	2302	tags=24%, list=14%, signal=27%
REACTOME_IL_3_5_AND_GM_CSF_SIGNALING	40	0.368471	1.01047	0.440208	0.56972	1	2161	tags=25%, list=13%, signal=29%
WU_HBX_TARGETS_2_UP	22	0.4186	1.01016	0.452007	0.570077	1	1465	tags=23%, list=9%, signal=25%
WNT_UP.V1_DN	147	0.308024	1.00996	0.401235	0.570175	1	3110	tags=27%, list=19%, signal=32%
MACLACHLAN_BRCA1_TARGETS_UP	21	0.425178	1.00989	0.464413	0.569991	1	289	tags=10%, list=2%, signal=10%
YAGI_AML_WITH_11Q23_REARRANGED	332	0.282629	1.00939	0.408488	0.570746	1	2604	tags=22%, list=16%, signal=26%
PID_ERBB1_INTERNALIZATION_PATHWAY	40	0.374731	1.0091	0.421488	0.571061	1	2860	tags=30%, list=17%, signal=36%
SAKAI_CHRONIC_HEPATITIS_VS_LIVER_CANCER_UP	79	0.33532	1.009	0.405797	0.570963	1	1122	tags=11%, list=7%, signal=12%
VERRECCHIA_RESPONSE_TO_TGFB1_C2	25	0.411527	1.00873	0.42576	0.571208	1	3232	tags=32%, list=19%, signal=40%
REACTOME_PHASE_II_CONJUGATION	52	0.354493	1.00867	0.435456	0.571002	1	1103	tags=15%, list=7%, signal=16%
SHEDDEN_LUNG_CANCER_GOOD_SURVIVAL_A4	182	0.300847	1.00844	0.387574	0.571156	1	2287	tags=21%, list=14%, signal=25%
REACTOME_PI_3K_CASCADE	52	0.356165	1.00805	0.429066	0.571634	1	2118	tags=23%, list=13%, signal=26%
WOTTON_RUNX_TARGETS_DN	28	0.394136	1.00729	0.43964	0.572986	1	1191	tags=25%, list=7%, signal=27%
RB_DN.V1_DN	115	0.319834	1.00697	0.418831	0.573366	1	1304	tags=18%, list=8%, signal=20%
PID_BETA_CATENIN_DEG_PATHWAY	17	0.439884	1.00689	0.449378	0.573206	1	3387	tags=41%, list=20%, signal=52%
BOQUEST_STEM_CELL_CULTURED_VS_FRESH_DN	26	0.399478	1.00683	0.457895	0.573022	1	205	tags=8%, list=1%, signal=8%
BIOCARTA_MAL_PATHWAY	18	0.435778	1.00644	0.443841	0.573529	1	4605	tags=50%, list=28%, signal=69%
ST_INTERLEUKIN_4_PATHWAY	24	0.409195	1.00627	0.46875	0.573572	1	3137	tags=38%, list=19%, signal=46%
OSMAN_BLADDER_CANCER_DN	360	0.278621	1.00587	0.418699	0.574085	1	2388	tags=16%, list=14%, signal=19%
HOFFMANN_PRE_BI_TO_LARGE_PRE_BII_LYMPHOCYTE_UP	35	0.372093	1.00564	0.451957	0.57426	1	2177	tags=17%, list=13%, signal=20%
WHITFIELD_CELL_CYCLE_M_G1	137	0.312332	1.00557	0.421648	0.574081	1	984	tags=8%, list=6%, signal=8%
DARWICHE_SKIN_TUMOR_PROMOTER_UP	120	0.318067	1.00552	0.439024	0.573881	1	2400	tags=20%, list=14%, signal=23%
GAUSSMANN_MLL_AF4_FUSION_TARGETS_A_DN	82	0.330892	1.00508	0.414966	0.574514	1	1753	tags=24%, list=11%, signal=27%
ONO_AML1_TARGETS_UP	16	0.43395	1.00429	0.45208	0.57599	1	1178	tags=19%, list=7%, signal=20%
SILIGAN_BOUND_BY_EWS_FLT1_FUSION	40	0.362197	1.00269	0.429553	0.579125	1	3599	tags=33%, list=22%, signal=41%
MIKKELSEN_NPC_ICP_WITH_H3K4ME3	401	0.278977	1.00255	0.403509	0.579063	1	2427	tags=18%, list=15%, signal=21%
GARGALOVIC_RESPONSE_TO_OXIDIZED_PHOSPHOLIPIDS_GREEN_UP	23	0.406912	1.0024	0.45951	0.579037	1	250	tags=13%, list=1%, signal=13%
REACTOME_PLATELET_AGGREGATION_PLUG_FORMATION	30	0.386046	1.00223	0.459322	0.579091	1	2255	tags=17%, list=14%, signal=19%
GOZGIT_ESR1_TARGETS_UP	130	0.309619	1.00165	0.42515	0.579999	1	1955	tags=20%, list=12%, signal=22%
WANG_LMO4_TARGETS_UP	335	0.283378	1.0016	0.423706	0.579776	1	1635	tags=15%, list=10%, signal=16%
SA_PTEN_PATHWAY	17	0.43325	1.00151	0.460854	0.579635	1	1876	tags=35%, list=11%, signal=40%
REACTOME_SCFSKP2_MEDIATED_DEGRADATION_OF_P27_P21	52	0.347716	1.00138	0.449346	0.579593	1	928	tags=10%, list=6%, signal=10%
KEGG_DRUG_METABOLISM_CYTOCHROME_P450	43	0.361711	1.00101	0.444634	0.580075	1	1558	tags=12%, list=9%, signal=13%
REACTOME_G_ALPHA_I_SIGNALLING_EVENTS	138	0.303469	1.00096	0.432308	0.579834	1	773	tags=8%, list=5%, signal=8%
KASLER_HDAC7_TARGETS_2_DN	32	0.385409	1.00067	0.460821	0.580152	1	625	tags=13%, list=4%, signal=13%
REACTOME_CDK_MEDIATED_PHOSPHORYLATION_AND_REMOVAL_OF_CDC6	45	0.359792	1.00022	0.445946	0.580787	1	526	tags=9%, list=3%, signal=9%
REACTOME_SCF_BETA_TRCP_MEDIATED_DEGRADATION_OF_EMI1	48	0.362774	0.999857	0.450512	0.581209	1	526	tags=8%, list=3%, signal=9%
FLOTHO_PEDIATRIC_ALL_THERAPY_RESPONSE_DN	27	0.393734	0.998601	0.461806	0.583659	1	1866	tags=22%, list=11%, signal=25%
FLECHNER_PBL_KIDNEY_TRANSPLANT_OK_VS_DONOR_UP	149	0.301957	0.99856	0.436556	0.58341	1	2242	tags=17%, list=13%, signal=20%
DARWICHE_SKIN_TUMOR_PROMOTER_DN	160	0.298163	0.997932	0.462462	0.584456	1	2595	tags=21%, list=16%, signal=25%
KEGG_GLYCEROPHOSPHOLIPID_METABOLISM	73	0.334647	0.997858	0.441935	0.584295	1	2944	tags=27%, list=18%, signal=33%
REACTOME_INSULIN_RECEPTOR_RECYCLING	20	0.413695	0.997772	0.440647	0.584152	1	4498	tags=50%, list=27%, signal=68%
BLUM_RESPONSE_TO_SALIRASIB_UP	243	0.289733	0.997336	0.433285	0.584744	1	2924	tags=29%, list=18%, signal=34%
MULLIGHAN_NPM1_SIGNATURE_3_UP	308	0.283339	0.997257	0.415426	0.584586	1	2708	tags=21%, list=16%, signal=25%
BROWNE_HCMV_INFECTION_1HR_UP	51	0.356432	0.997143	0.457192	0.584498	1	978	tags=16%, list=6%, signal=17%
COLIN_PILOCYTIC_ASTROCYTOMA_VS_GLIOBLASTOMA_DN	28	0.387642	0.996903	0.448944	0.584686	1	516	tags=14%, list=3%, signal=15%
REACTOME_TRANSCRIPTIONAL_REGULATION_OF_WHITE_ADIPOCYTE_DIFFERENTIATION	68	0.338039	0.996406	0.452922	0.585427	1	519	tags=3%, list=3%, signal=3%
RATTENBACHER_BOUND_BY_CELF1	373	0.280842	0.995806	0.461012	0.58634	1	3367	tags=25%, list=20%, signal=31%
CYCLIN_D1_KE_.V1_DN	150	0.302337	0.995345	0.450637	0.587023	1	1318	tags=12%, list=8%, signal=13%
SIRNA_EIF4GI_UP	89	0.321298	0.995108	0.451011	0.587224	1	2945	tags=29%, list=18%, signal=35%
BORLAK_LIVER_CANCER_EGF_UP	52	0.347928	0.994463	0.453177	0.588248	1	1450	tags=17%, list=9%, signal=19%
CROONQUIST_STROMAL_STIMULATION_UP	52	0.353067	0.994306	0.43543	0.588233	1	1282	tags=19%, list=8%, signal=21%
YOSHIOKA_LIVER_CANCER_EARLY_RECURRENCE_DN	52	0.354257	0.99395	0.466552	0.588686	1	2218	tags=21%, list=13%, signal=24%
MCBRYAN_PUBERTAL_BREAST_3_4WK_DN	33	0.376	0.993793	0.468582	0.588694	1	1420	tags=21%, list=9%, signal=23%
REACTOME_GLUCAGON_TYPE_LIGAND_RECEPTORS	29	0.387035	0.993438	0.427778	0.589173	1	2493	tags=17%, list=15%, signal=20%
DE_YY1_TARGETS_UP	17	0.433471	0.992962	0.454225	0.589861	1	1306	tags=12%, list=8%, signal=13%
GERY_CEBP_TARGETS	115	0.311732	0.992389	0.440129	0.590842	1	2214	tags=24%, list=13%, signal=28%
KEGG_DORSO_VENTRAL_AXIS_FORMATION	21	0.415648	0.991886	0.463793	0.591558	1	1428	tags=14%, list=9%, signal=16%
BREDEMEYER_RAG_SIGNALING_VIA_ATM_NOT_VIA_NFKB_DN	37	0.363231	0.991732	0.465849	0.591566	1	1739	tags=24%, list=10%, signal=27%
SINGH_KRAS_DEPENDENCY_SIGNATURE_	19	0.4161	0.991573	0.460854	0.5916	1	2543	tags=37%, list=15%, signal=43%
HUI_MAPK14_TARGETS_UP	19	0.411248	0.991481	0.476021	0.591462	1	3071	tags=32%, list=18%, signal=39%
RAPA_EARLY_UP.V1_UP	148	0.301116	0.990344	0.450599	0.59373	1	2645	tags=20%, list=16%, signal=24%
KYNG_DNA_DAMAGE_DN	183	0.296543	0.990072	0.447917	0.593999	1	1737	tags=14%, list=10%, signal=16%
AZARE_STAT3_TARGETS	23	0.411506	0.989528	0.493007	0.594877	1	1548	tags=22%, list=9%, signal=24%
SUZUKI_RESPONSE_TO_TSA_AND_DECITABINE_1A	16	0.43624	0.98861	0.461988	0.596525	1	2987	tags=31%, list=18%, signal=38%
LANDIS_ERBB2_BREAST_PRENEOPLASTIC_UP	19	0.428125	0.987543	0.470909	0.598479	1	860	tags=16%, list=5%, signal=17%
ST_WNT_CA2_CYCLIC_GMP_PATHWAY	18	0.429326	0.986842	0.47644	0.59973	1	2055	tags=28%, list=12%, signal=32%
ACEVEDO_NORMAL_TISSUE_ADJACENT_TO_LIVER_TUMOR_UP	159	0.306308	0.986232	0.46319	0.600679	1	2804	tags=22%, list=17%, signal=26%
PRC1_BMI_UP.V1_DN	145	0.301572	0.985974	0.463487	0.60088	1	912	tags=10%, list=5%, signal=10%
ESC_J1_UP_EARLY.V1_DN	161	0.298348	0.985848	0.48336	0.600804	1	2552	tags=27%, list=15%, signal=31%
GUENTHER_GROWTH_SPHERICAL_VS_ADHERENT_UP	16	0.435809	0.985492	0.465035	0.601251	1	3446	tags=50%, list=21%, signal=63%
TANAKA_METHYLATED_IN_ESOPHAGEAL_CARCINOMA	87	0.323595	0.985306	0.457189	0.601319	1	1863	tags=17%, list=11%, signal=19%
FLECHNER_BIOPSY_KIDNEY_TRANSPLANT_OK_VS_DONOR_DN	24	0.398925	0.984956	0.462633	0.601755	1	2134	tags=29%, list=13%, signal=33%
ZHOU_TNF_SIGNALING_30MIN	52	0.347941	0.984481	0.464286	0.602423	1	1638	tags=29%, list=10%, signal=32%
GAZDA_DIAMOND_BLACKFAN_ANEMIA_ERYTHROID_DN	445	0.272015	0.983966	0.483117	0.603237	1	2441	tags=17%, list=15%, signal=19%
KORKOLA_TERATOMA_UP	16	0.432337	0.983131	0.494424	0.604716	1	3248	tags=44%, list=19%, signal=54%
NOUSHMEHR_GBM_SILENCED_BY_METHYLATION	43	0.356929	0.981695	0.457286	0.607583	1	2026	tags=19%, list=12%, signal=21%
DARWICHE_PAPILLOMA_RISK_HIGH_DN	157	0.298749	0.980776	0.475262	0.609265	1	2595	tags=20%, list=16%, signal=24%
ZHOU_INFLAMMATORY_RESPONSE_FIMA_DN	244	0.282418	0.978611	0.446657	0.613779	1	1793	tags=14%, list=11%, signal=15%
REACTOME_RNA_POL_I_RNA_POL_III_AND_MITOCHONDRIAL_TRANSCRIPTION	106	0.313607	0.97783	0.480377	0.61513	1	2587	tags=22%, list=16%, signal=26%
LU_AGING_BRAIN_DN	139	0.304965	0.977476	0.450949	0.615566	1	1467	tags=15%, list=9%, signal=16%
KYNG_DNA_DAMAGE_BY_GAMMA_AND_UV_RADIATION	82	0.317776	0.977381	0.477346	0.615431	1	1111	tags=16%, list=7%, signal=17%
YEGNASUBRAMANIAN_PROSTATE_CANCER	101	0.308993	0.97732	0.497529	0.615242	1	2598	tags=22%, list=16%, signal=26%
PID_FCER1_PATHWAY	57	0.340399	0.976851	0.464527	0.615931	1	1880	tags=14%, list=11%, signal=16%
IWANAGA_CARCINOGENESIS_BY_KRAS_UP	154	0.300486	0.976688	0.481132	0.615956	1	2420	tags=19%, list=15%, signal=23%
CHAUHAN_RESPONSE_TO_METHOXYESTRADIOL_DN	97	0.31663	0.976434	0.486088	0.616161	1	2283	tags=22%, list=14%, signal=25%
REACTOME_THE_ROLE_OF_NEF_IN_HIV1_REPLICATION_AND_DISEASE_PATHOGENESIS	25	0.390609	0.976241	0.483126	0.616253	1	2789	tags=36%, list=17%, signal=43%
YAGI_AML_WITH_T_9_11_TRANSLOCATION	117	0.30569	0.976049	0.476994	0.616332	1	2005	tags=16%, list=12%, signal=18%
REACTOME_ACTIVATED_POINT_MUTANTS_OF_FGFR2	15	0.439485	0.97542	0.487805	0.617418	1	52	tags=7%, list=0%, signal=7%
JAEGER_METASTASIS_UP	40	0.36176	0.97532	0.46831	0.617291	1	1162	tags=15%, list=7%, signal=16%
PID_LYSOPHOSPHOLIPID_PATHWAY	61	0.339899	0.975223	0.487765	0.617161	1	3066	tags=28%, list=18%, signal=34%
SNF5_DN.V1_DN	134	0.304417	0.973994	0.476762	0.61958	1	3097	tags=28%, list=19%, signal=34%
REACTOME_REGULATION_OF_ORNITHINE_DECARBOXYLASE_ODC	47	0.35063	0.973923	0.482587	0.619387	1	526	tags=9%, list=3%, signal=9%
KOYAMA_SEMA3B_TARGETS_DN	367	0.27058	0.973472	0.506831	0.620033	1	2490	tags=20%, list=15%, signal=23%
KEGG_PANTOTHENATE_AND_COA_BIOSYNTHESIS	16	0.423312	0.973383	0.494624	0.619886	1	1588	tags=19%, list=10%, signal=21%
REACTOME_SIGNALING_BY_ERBB4	82	0.315239	0.973081	0.503236	0.620204	1	2231	tags=21%, list=13%, signal=24%
BROWNE_HCMV_INFECTION_16HR_DN	77	0.321085	0.972877	0.4531	0.620309	1	992	tags=10%, list=6%, signal=11%
CHENG_RESPONSE_TO_NICKEL_ACETATE	40	0.356808	0.972568	0.483761	0.620639	1	556	tags=10%, list=3%, signal=10%
KEGG_HISTIDINE_METABOLISM	28	0.38762	0.972132	0.463899	0.621273	1	2715	tags=25%, list=16%, signal=30%
REACTOME_SYNTHESIS_OF_GLYCOSYLPHOSPHATIDYLINOSITOL_GPI	16	0.42759	0.972022	0.508079	0.621145	1	2583	tags=31%, list=15%, signal=37%
DACOSTA_UV_RESPONSE_VIA_ERCC3_XPCS_UP	26	0.389795	0.971425	0.464041	0.622161	1	864	tags=15%, list=5%, signal=16%
STEARMAN_LUNG_CANCER_EARLY_VS_LATE_UP	117	0.305035	0.971187	0.479495	0.622367	1	1864	tags=16%, list=11%, signal=18%
FLECHNER_PBL_KIDNEY_TRANSPLANT_REJECTED_VS_OK_DN	50	0.339615	0.971036	0.480132	0.622356	1	3314	tags=34%, list=20%, signal=42%
VERHAAK_GLIOBLASTOMA_CLASSICAL	151	0.295565	0.970959	0.488166	0.622182	1	2143	tags=21%, list=13%, signal=24%
TERAO_AOX4_TARGETS_SKIN_UP	36	0.370858	0.969476	0.491071	0.625128	1	2373	tags=28%, list=14%, signal=32%
REACTOME_NOTCH1_INTRACELLULAR_DOMAIN_REGULATES_TRANSCRIPTION	43	0.350836	0.968463	0.494898	0.627005	1	33	tags=5%, list=0%, signal=5%
KANG_GIST_WITH_PDGFRA_UP	45	0.357439	0.968452	0.502547	0.626682	1	2453	tags=22%, list=15%, signal=26%
GINESTIER_BREAST_CANCER_20Q13_AMPLIFICATION_DN	153	0.293824	0.968215	0.512012	0.626885	1	943	tags=9%, list=6%, signal=10%
MULLIGHAN_NPM1_MUTATED_SIGNATURE_1_UP	248	0.281021	0.967576	0.492154	0.627959	1	2626	tags=19%, list=16%, signal=23%
REACTOME_REGULATION_OF_SIGNALING_BY_CBL	18	0.409728	0.967494	0.496241	0.627786	1	2161	tags=28%, list=13%, signal=32%
SARTIPY_BLUNTED_BY_INSULIN_RESISTANCE_DN	17	0.41294	0.967059	0.493648	0.628391	1	1513	tags=24%, list=9%, signal=26%
YORDY_RECIPROCAL_REGULATION_BY_ETS1_AND_SP100_UP	25	0.394655	0.967003	0.508681	0.62816	1	2217	tags=24%, list=13%, signal=28%
LU_AGING_BRAIN_UP	239	0.281147	0.966721	0.517544	0.628448	1	2212	tags=21%, list=13%, signal=23%
NIKOLSKY_BREAST_CANCER_1Q21_AMPLICON	34	0.370233	0.966403	0.488246	0.628801	1	1485	tags=12%, list=9%, signal=13%
PID_REG_GR_PATHWAY	72	0.32195	0.966269	0.484193	0.62873	1	2837	tags=28%, list=17%, signal=33%
BCAT_GDS748_UP	45	0.343909	0.965254	0.479592	0.630633	1	2128	tags=27%, list=13%, signal=30%
REACTOME_DEPOSITION_OF_NEW_CENPA_CONTAINING_NUCLEOSOMES_AT_THE_CENTROMERE	52	0.34317	0.965039	0.500843	0.630742	1	1663	tags=19%, list=10%, signal=21%
GRADE_COLON_CANCER_DN	32	0.367657	0.963252	0.504488	0.634341	1	3112	tags=31%, list=19%, signal=38%
REACTOME_GAP_JUNCTION_TRAFFICKING	20	0.398966	0.963021	0.519056	0.634508	1	1997	tags=25%, list=12%, signal=28%
NIKOLSKY_OVERCONNECTED_IN_BREAST_CANCER	19	0.408131	0.962948	0.506446	0.634307	1	2105	tags=37%, list=13%, signal=42%
PID_HIF1A_PATHWAY	19	0.409958	0.962918	0.514991	0.634023	1	2333	tags=37%, list=14%, signal=43%
TIAN_BHLHA15_TARGETS	16	0.423511	0.962207	0.492647	0.635292	1	3008	tags=38%, list=18%, signal=46%
SHIN_B_CELL_LYMPHOMA_CLUSTER_7	27	0.379542	0.961381	0.498282	0.636807	1	1543	tags=19%, list=9%, signal=20%
FIGUEROA_AML_METHYLATION_CLUSTER_6_DN	24	0.394516	0.961358	0.501754	0.636508	1	3252	tags=21%, list=19%, signal=26%
KASLER_HDAC7_TARGETS_1_UP	177	0.291636	0.961156	0.516768	0.63661	1	3013	tags=26%, list=18%, signal=31%
WELCH_GATA1_TARGETS	22	0.38813	0.961026	0.489583	0.636538	1	1125	tags=18%, list=7%, signal=19%
REACTOME_PRE_NOTCH_EXPRESSION_AND_PROCESSING	42	0.349409	0.961017	0.502529	0.636213	1	4731	tags=52%, list=28%, signal=73%
SCIAN_INVERSED_TARGETS_OF_TP53_AND_TP73_DN	28	0.372566	0.960965	0.532743	0.635988	1	2425	tags=32%, list=15%, signal=38%
LUI_TARGETS_OF_PAX8_PPARG_FUSION	34	0.365849	0.960485	0.499148	0.636722	1	451	tags=12%, list=3%, signal=12%
MEISSNER_NPC_HCP_WITH_H3K4ME2_AND_H3K27ME3	261	0.276627	0.960199	0.518776	0.636998	1	2293	tags=13%, list=14%, signal=15%
BIOCARTA_TFF_PATHWAY	20	0.406495	0.959693	0.500861	0.637777	1	444	tags=10%, list=3%, signal=10%
REACTOME_SIGNALING_BY_FGFR	101	0.307323	0.958988	0.520505	0.638982	1	2146	tags=20%, list=13%, signal=23%
REACTOME_G_BETA_GAMMA_SIGNALLING_THROUGH_PI3KGAMMA	23	0.385726	0.958787	0.495741	0.639109	1	2493	tags=26%, list=15%, signal=31%
INGRAM_SHH_TARGETS_UP	111	0.305048	0.958505	0.520194	0.639374	1	1745	tags=19%, list=10%, signal=21%
KRAS.LUNG.BREAST_UP.V1_UP	107	0.305717	0.958415	0.510015	0.639217	1	2233	tags=20%, list=13%, signal=23%
REACTOME_NEF_MEDIATES_DOWN_MODULATION_OF_CELL_SURFACE_RECEPTORS_BY_RECRUITING_THEM_TO_CLATHRIN_ADAPTERS	19	0.399058	0.95781	0.495413	0.640266	1	2789	tags=42%, list=17%, signal=51%
IVANOVA_HEMATOPOIESIS_STEM_CELL_SHORT_TERM	27	0.385122	0.957166	0.530357	0.641335	1	1382	tags=19%, list=8%, signal=20%
LOPES_METHYLATED_IN_COLON_CANCER_DN	28	0.377401	0.957036	0.526316	0.641278	1	1350	tags=18%, list=8%, signal=19%
WEINMANN_ADAPTATION_TO_HYPOXIA_DN	37	0.354778	0.957008	0.505068	0.640993	1	773	tags=16%, list=5%, signal=17%
YANG_BREAST_CANCER_ESR1_LASER_UP	28	0.376019	0.956846	0.524222	0.640987	1	1619	tags=25%, list=10%, signal=28%
PEDERSEN_METASTASIS_BY_ERBB2_ISOFORM_6	26	0.3824	0.956498	0.499176	0.641433	1	1817	tags=23%, list=11%, signal=26%
MAGRANGEAS_MULTIPLE_MYELOMA_IGLL_VS_IGLK_DN	22	0.394796	0.955213	0.514286	0.643923	1	3405	tags=32%, list=20%, signal=40%
REACTOME_POST_TRANSLATIONAL_MODIFICATION_SYNTHESIS_OF_GPI_ANCHORED_PROTEINS	25	0.382477	0.954417	0.536862	0.645312	1	2583	tags=28%, list=15%, signal=33%
ACEVEDO_NORMAL_TISSUE_ADJACENT_TO_LIVER_TUMOR_DN	328	0.273414	0.95428	0.55618	0.645233	1	2550	tags=21%, list=15%, signal=25%
TSENG_IRS1_TARGETS_DN	127	0.303047	0.9536	0.524922	0.646431	1	1869	tags=19%, list=11%, signal=21%
SEMENZA_HIF1_TARGETS	34	0.359187	0.953525	0.534843	0.646249	1	1138	tags=15%, list=7%, signal=16%
MIKKELSEN_NPC_LCP_WITH_H3K4ME3	50	0.339993	0.95262	0.508389	0.647934	1	3059	tags=26%, list=18%, signal=32%
PID_NFAT_3PATHWAY	53	0.337021	0.952195	0.525597	0.648551	1	2509	tags=30%, list=15%, signal=35%
NAKAYAMA_SOFT_TISSUE_TUMORS_PCA1_DN	58	0.330256	0.951412	0.508197	0.64996	1	1812	tags=16%, list=11%, signal=17%
MARTIN_INTERACT_WITH_HDAC	43	0.346047	0.950484	0.513559	0.651686	1	1428	tags=14%, list=9%, signal=15%
YIH_RESPONSE_TO_ARSENITE_C3	34	0.361012	0.95016	0.534014	0.652075	1	2268	tags=35%, list=14%, signal=41%
RB_P107_DN.V1_DN	119	0.300011	0.94948	0.52057	0.653221	1	2346	tags=22%, list=14%, signal=25%
DACOSTA_UV_RESPONSE_VIA_ERCC3_UP	301	0.271931	0.94921	0.550432	0.653485	1	2078	tags=18%, list=12%, signal=20%
LI_CYTIDINE_ANALOG_PATHWAY	15	0.421283	0.948089	0.55	0.655616	1	723	tags=20%, list=4%, signal=21%
GAUSSMANN_MLL_AF4_FUSION_TARGETS_D_UP	36	0.35628	0.947867	0.527304	0.655757	1	2876	tags=28%, list=17%, signal=33%
VALK_AML_CLUSTER_10	27	0.372725	0.947612	0.542907	0.65597	1	2535	tags=22%, list=15%, signal=26%
PID_LYMPH_ANGIOGENESIS_PATHWAY	24	0.37515	0.947361	0.533451	0.656193	1	4605	tags=46%, list=28%, signal=63%
BONOME_OVARIAN_CANCER_SURVIVAL_OPTIMAL_DEBULKING	226	0.277807	0.946768	0.578717	0.657206	1	2801	tags=24%, list=17%, signal=29%
MOHANKUMAR_TLX1_TARGETS_DN	147	0.291481	0.946361	0.542296	0.657772	1	2442	tags=21%, list=15%, signal=24%
LINDGREN_BLADDER_CANCER_WITH_LOH_IN_CHR9Q	112	0.296787	0.946295	0.534776	0.657568	1	2738	tags=29%, list=16%, signal=34%
VERHAAK_GLIOBLASTOMA_NEURAL	111	0.300962	0.94613	0.525581	0.657589	1	3851	tags=32%, list=23%, signal=41%
HOFFMANN_IMMATURE_TO_MATURE_B_LYMPHOCYTE_UP	39	0.353962	0.945614	0.501754	0.658362	1	2550	tags=33%, list=15%, signal=39%
BIOCARTA_MYOSIN_PATHWAY	30	0.366806	0.94484	0.522337	0.659722	1	2797	tags=37%, list=17%, signal=44%
MASSARWEH_RESPONSE_TO_ESTRADIOL	57	0.33806	0.94437	0.529118	0.660382	1	2198	tags=25%, list=13%, signal=28%
TAKADA_GASTRIC_CANCER_COPY_NUMBER_DN	23	0.389299	0.943906	0.540293	0.661032	1	1350	tags=22%, list=8%, signal=24%
CHIBA_RESPONSE_TO_TSA_UP	48	0.34029	0.942574	0.526227	0.663643	1	2690	tags=31%, list=16%, signal=37%
FONTAINE_FOLLICULAR_THYROID_ADENOMA_DN	63	0.32578	0.941029	0.548822	0.666793	1	795	tags=11%, list=5%, signal=12%
PID_DELTA_NP63_PATHWAY	45	0.347862	0.940847	0.528814	0.666864	1	2552	tags=29%, list=15%, signal=34%
GREGORY_SYNTHETIC_LETHAL_WITH_IMATINIB	133	0.291206	0.939638	0.552833	0.669257	1	2982	tags=26%, list=18%, signal=31%
ABDELMOHSEN_ELAVL4_TARGETS	16	0.409657	0.939234	0.543762	0.66983	1	436	tags=13%, list=3%, signal=13%
MCCABE_BOUND_BY_HOXC6	352	0.263528	0.938793	0.619916	0.670451	1	2790	tags=20%, list=17%, signal=24%
PID_AR_TF_PATHWAY	48	0.338013	0.938755	0.528014	0.670174	1	2548	tags=23%, list=15%, signal=27%
WANG_PROSTATE_CANCER_ANDROGEN_INDEPENDENT	57	0.325229	0.938438	0.553055	0.670497	1	2110	tags=14%, list=13%, signal=16%
BOGNI_TREATMENT_RELATED_MYELOID_LEUKEMIA_DN	31	0.359834	0.938212	0.541596	0.67064	1	3229	tags=42%, list=19%, signal=52%
KYNG_ENVIRONMENTAL_STRESS_RESPONSE_DN	20	0.39972	0.938005	0.532347	0.670757	1	2406	tags=25%, list=14%, signal=29%
KEGG_MTOR_SIGNALING_PATHWAY	49	0.337969	0.937816	0.548061	0.670807	1	2740	tags=20%, list=16%, signal=24%
PID_PRL_SIGNALING_EVENTS_PATHWAY	23	0.379776	0.937626	0.546595	0.670857	1	289	tags=13%, list=2%, signal=13%
ROESSLER_LIVER_CANCER_METASTASIS_DN	47	0.333241	0.936779	0.533563	0.672398	1	3661	tags=38%, list=22%, signal=49%
YAO_TEMPORAL_RESPONSE_TO_PROGESTERONE_CLUSTER_5	24	0.388356	0.936307	0.538732	0.673113	1	941	tags=17%, list=6%, signal=18%
HOEBEKE_LYMPHOID_STEM_CELL_UP	86	0.301354	0.935447	0.555372	0.674676	1	3628	tags=27%, list=22%, signal=34%
LE_EGR2_TARGETS_DN	97	0.303238	0.935077	0.544408	0.675173	1	1024	tags=14%, list=6%, signal=15%
PDGF_ERK_DN.V1_UP	125	0.291022	0.934916	0.57382	0.675173	1	2224	tags=18%, list=13%, signal=21%
KEGG_GALACTOSE_METABOLISM	22	0.380454	0.934245	0.538324	0.676306	1	1629	tags=23%, list=10%, signal=25%
BIOCARTA_HER2_PATHWAY	22	0.381967	0.933967	0.544643	0.676563	1	2860	tags=32%, list=17%, signal=38%
HASLINGER_B_CLL_WITH_13Q14_DELETION	23	0.377286	0.933816	0.547703	0.676531	1	1829	tags=30%, list=11%, signal=34%
SMITH_LIVER_CANCER	43	0.340505	0.933732	0.555752	0.676372	1	1121	tags=19%, list=7%, signal=20%
GRUETZMANN_PANCREATIC_CANCER_DN	187	0.274513	0.933455	0.595273	0.67665	1	2813	tags=26%, list=17%, signal=31%
HENDRICKS_SMARCA4_TARGETS_DN	40	0.35078	0.933219	0.550427	0.676822	1	2426	tags=23%, list=15%, signal=26%
BIOCARTA_WNT_PATHWAY	24	0.386896	0.932617	0.557196	0.677783	1	2116	tags=21%, list=13%, signal=24%
WELCSH_BRCA1_TARGETS_UP	187	0.28087	0.932114	0.592384	0.678557	1	1527	tags=17%, list=9%, signal=18%
PLASARI_TGFB1_SIGNALING_VIA_NFIC_10HR_UP	49	0.333684	0.931751	0.572391	0.679003	1	1284	tags=20%, list=8%, signal=22%
GRESHOCK_CANCER_COPY_NUMBER_UP	298	0.264887	0.930123	0.627168	0.682195	1	1508	tags=12%, list=9%, signal=13%
QI_HYPOXIA_TARGETS_OF_HIF1A_AND_FOXA2	35	0.348063	0.930078	0.5625	0.681944	1	1465	tags=20%, list=9%, signal=22%
GENTILE_UV_RESPONSE_CLUSTER_D5	38	0.344659	0.92983	0.573356	0.682135	1	3239	tags=32%, list=19%, signal=39%
WOOD_EBV_EBNA1_TARGETS_DN	45	0.330446	0.926123	0.578595	0.690098	1	2527	tags=22%, list=15%, signal=26%
PID_S1P_META_PATHWAY	21	0.386875	0.925641	0.541133	0.690801	1	2797	tags=33%, list=17%, signal=40%
MCCABE_HOXC6_TARGETS_DN	17	0.39768	0.9255	0.570397	0.690751	1	3218	tags=35%, list=19%, signal=44%
GROSS_ELK3_TARGETS_DN	29	0.358845	0.925247	0.559932	0.690958	1	1018	tags=17%, list=6%, signal=18%
ZHOU_INFLAMMATORY_RESPONSE_LIVE_DN	327	0.262249	0.925211	0.593197	0.690675	1	2244	tags=17%, list=13%, signal=19%
MATZUK_SPERMATOGONIA	17	0.400455	0.925015	0.554348	0.690738	1	2410	tags=24%, list=14%, signal=27%
BCAT_GDS748_DN	42	0.333199	0.924392	0.549053	0.691721	1	1916	tags=17%, list=11%, signal=19%
BHATI_G2M_ARREST_BY_2METHOXYESTRADIOL_UP	107	0.297515	0.924281	0.571895	0.691606	1	1646	tags=18%, list=10%, signal=20%
WEIGEL_OXIDATIVE_STRESS_BY_HNE_AND_TBH	58	0.316059	0.924055	0.548443	0.691738	1	1703	tags=22%, list=10%, signal=25%
CTIP_DN.V1_DN	113	0.289873	0.923343	0.589342	0.692968	1	649	tags=6%, list=4%, signal=6%
LEIN_OLIGODENDROCYTE_MARKERS	61	0.31807	0.923051	0.581667	0.693277	1	538	tags=11%, list=3%, signal=12%
NGO_MALIGNANT_GLIOMA_1P_LOH	15	0.410088	0.922447	0.553903	0.694231	1	2997	tags=33%, list=18%, signal=41%
ACEVEDO_LIVER_TUMOR_VS_NORMAL_ADJACENT_TISSUE_DN	244	0.267481	0.921549	0.610242	0.695847	1	2325	tags=19%, list=14%, signal=22%
DARWICHE_SQUAMOUS_CELL_CARCINOMA_DN	156	0.279785	0.921143	0.597809	0.696403	1	2595	tags=19%, list=16%, signal=22%
WEST_ADRENOCORTICAL_CARCINOMA_VS_ADENOMA_DN	21	0.375601	0.920714	0.587108	0.697013	1	1249	tags=14%, list=7%, signal=15%
NABA_PROTEOGLYCANS	21	0.387182	0.920649	0.554348	0.696791	1	445	tags=10%, list=3%, signal=10%
ROY_WOUND_BLOOD_VESSEL_DN	18	0.39547	0.920466	0.561338	0.696826	1	1981	tags=39%, list=12%, signal=44%
ROPERO_HDAC2_TARGETS	88	0.301752	0.919686	0.57508	0.698225	1	2128	tags=14%, list=13%, signal=16%
REACTOME_CD28_CO_STIMULATION	30	0.361727	0.919591	0.567663	0.698061	1	2860	tags=37%, list=17%, signal=44%
HINATA_NFKB_TARGETS_KERATINOCYTE_DN	22	0.379114	0.919463	0.57424	0.697967	1	2327	tags=32%, list=14%, signal=37%
LINDSTEDT_DENDRITIC_CELL_MATURATION_C	64	0.317154	0.919338	0.582781	0.697874	1	2543	tags=27%, list=15%, signal=31%
KRAS.LUNG_UP.V1_UP	100	0.295265	0.919271	0.578864	0.697648	1	1576	tags=14%, list=9%, signal=15%
HAN_JNK_SINGALING_DN	35	0.341652	0.918868	0.558608	0.698166	1	1009	tags=11%, list=6%, signal=12%
CEBALLOS_TARGETS_OF_TP53_AND_MYC_DN	36	0.344635	0.918708	0.56328	0.69818	1	3146	tags=28%, list=19%, signal=34%
REACTOME_NETRIN1_SIGNALING	33	0.351004	0.918638	0.573657	0.697979	1	3183	tags=30%, list=19%, signal=37%
MARIADASON_REGULATED_BY_HISTONE_ACETYLATION_DN	48	0.333205	0.917716	0.572899	0.699604	1	644	tags=8%, list=4%, signal=9%
POMEROY_MEDULLOBLASTOMA_DESMOPLASIC_VS_CLASSIC_DN	53	0.323343	0.917465	0.570946	0.699833	1	2975	tags=28%, list=18%, signal=34%
ESC_V6.5_UP_EARLY.V1_UP	144	0.282791	0.916838	0.641186	0.700884	1	960	tags=11%, list=6%, signal=12%
THEILGAARD_NEUTROPHIL_AT_SKIN_WOUND_DN	221	0.267836	0.916025	0.641481	0.702348	1	1939	tags=15%, list=12%, signal=17%
BIOCARTA_GLEEVEC_PATHWAY	23	0.368678	0.915665	0.57268	0.70283	1	1183	tags=17%, list=7%, signal=19%
KIM_ALL_DISORDERS_OLIGODENDROCYTE_NUMBER_CORR_DN	25	0.363544	0.91566	0.57315	0.702481	1	3603	tags=40%, list=22%, signal=51%
REACTOME_BRANCHED_CHAIN_AMINO_ACID_CATABOLISM	17	0.389618	0.915438	0.584121	0.70259	1	3189	tags=47%, list=19%, signal=58%
XU_GH1_AUTOCRINE_TARGETS_UP	208	0.268074	0.915081	0.655639	0.703029	1	948	tags=9%, list=6%, signal=10%
BOYAULT_LIVER_CANCER_SUBCLASS_G3_DN	43	0.331407	0.915019	0.589041	0.702802	1	3082	tags=23%, list=18%, signal=28%
MEINHOLD_OVARIAN_CANCER_LOW_GRADE_UP	18	0.392274	0.914542	0.579685	0.703487	1	3111	tags=39%, list=19%, signal=48%
GALLUZZI_PREVENT_MITOCHONDIAL_PERMEABILIZATION	22	0.373527	0.914394	0.578067	0.703471	1	2044	tags=32%, list=12%, signal=36%
IWANAGA_CARCINOGENESIS_BY_KRAS_PTEN_DN	309	0.259173	0.913567	0.666185	0.704978	1	2674	tags=18%, list=16%, signal=21%
REACTOME_HS_GAG_BIOSYNTHESIS	27	0.365521	0.913342	0.570698	0.705087	1	3605	tags=59%, list=22%, signal=75%
GUO_HEX_TARGETS_UP	75	0.308616	0.913189	0.574503	0.705068	1	1263	tags=12%, list=8%, signal=13%
FIRESTEIN_PROLIFERATION	154	0.276669	0.911483	0.621951	0.708463	1	2006	tags=18%, list=12%, signal=20%
HAHTOLA_SEZARY_SYNDROM_UP	85	0.298109	0.911304	0.598159	0.708506	1	1833	tags=15%, list=11%, signal=17%
KYNG_ENVIRONMENTAL_STRESS_RESPONSE_NOT_BY_4NQO_IN_WS	39	0.335555	0.911089	0.583056	0.708626	1	2406	tags=26%, list=14%, signal=30%
AMUNDSON_RESPONSE_TO_ARSENITE	200	0.267383	0.91097	0.645015	0.708526	1	2055	tags=20%, list=12%, signal=22%
PID_EPO_PATHWAY	34	0.351476	0.910647	0.587814	0.708852	1	2860	tags=29%, list=17%, signal=35%
WAKABAYASHI_ADIPOGENESIS_PPARG_RXRA_BOUND_WITH_H4K20ME1_MARK	140	0.279385	0.910634	0.619784	0.708518	1	2698	tags=24%, list=16%, signal=29%
GRAESSMANN_APOPTOSIS_BY_SERUM_DEPRIVATION_DN	221	0.266986	0.910618	0.639939	0.708188	1	1815	tags=17%, list=11%, signal=19%
PID_IL4_2PATHWAY	52	0.322778	0.910204	0.583196	0.708722	1	2086	tags=21%, list=13%, signal=24%
BYSTRYKH_HEMATOPOIESIS_STEM_CELL_QTL_CIS	121	0.284048	0.909277	0.618907	0.710368	1	1602	tags=13%, list=10%, signal=15%
KRAS.LUNG_UP.V1_DN	114	0.288018	0.909258	0.610032	0.710042	1	1791	tags=13%, list=11%, signal=15%
REACTOME_SIGNALING_BY_NOTCH1	67	0.314917	0.90903	0.598993	0.710159	1	2845	tags=27%, list=17%, signal=32%
KONDO_PROSTATE_CANCER_HCP_WITH_H3K27ME3	81	0.29568	0.908668	0.629032	0.710585	1	1114	tags=11%, list=7%, signal=12%
LINDGREN_BLADDER_CANCER_CLUSTER_2A_DN	129	0.282474	0.907705	0.626891	0.712335	1	2932	tags=30%, list=18%, signal=36%
REACTOME_SIGNALING_BY_FGFR_MUTANTS	41	0.336741	0.907646	0.602763	0.712082	1	508	tags=7%, list=3%, signal=8%
XU_GH1_EXOGENOUS_TARGETS_DN	100	0.290536	0.907544	0.617874	0.711947	1	2172	tags=18%, list=13%, signal=21%
HOFFMANN_LARGE_TO_SMALL_PRE_BII_LYMPHOCYTE_DN	65	0.306918	0.907266	0.592105	0.712191	1	2519	tags=26%, list=15%, signal=31%
PID_TXA2PATHWAY	53	0.320146	0.907232	0.644891	0.711905	1	1439	tags=17%, list=9%, signal=19%
GRADE_METASTASIS_DN	45	0.32445	0.906343	0.579734	0.713503	1	2299	tags=20%, list=14%, signal=23%
STAMBOLSKY_RESPONSE_TO_VITAMIN_D3_DN	22	0.374453	0.906293	0.583045	0.713239	1	2720	tags=32%, list=16%, signal=38%
REACTOME_CLASS_B_2_SECRETIN_FAMILY_RECEPTORS	73	0.308577	0.906093	0.614263	0.713296	1	2865	tags=23%, list=17%, signal=28%
GAZIN_EPIGENETIC_SILENCING_BY_KRAS	25	0.368046	0.905342	0.583765	0.714549	1	348	tags=8%, list=2%, signal=8%
HEDENFALK_BREAST_CANCER_BRACX_DN	19	0.380982	0.905272	0.592793	0.714346	1	3156	tags=37%, list=19%, signal=45%
KASLER_HDAC7_TARGETS_1_DN	17	0.396115	0.903913	0.591228	0.716928	1	1406	tags=29%, list=8%, signal=32%
YAO_TEMPORAL_RESPONSE_TO_PROGESTERONE_CLUSTER_16	69	0.304618	0.903278	0.627228	0.717981	1	2257	tags=19%, list=14%, signal=22%
PID_TAP63_PATHWAY	53	0.323011	0.903037	0.617886	0.718146	1	2171	tags=25%, list=13%, signal=28%
PIONTEK_PKD1_TARGETS_DN	16	0.396563	0.902157	0.57656	0.719715	1	740	tags=13%, list=4%, signal=13%
MIKKELSEN_ES_ICP_WITH_H3K4ME3_AND_H3K27ME3	109	0.295308	0.902003	0.625207	0.719694	1	1587	tags=11%, list=10%, signal=12%
REACTOME_MHC_CLASS_II_ANTIGEN_PRESENTATION	85	0.291199	0.901909	0.63355	0.719548	1	3225	tags=29%, list=19%, signal=36%
BILD_CTNNB1_ONCOGENIC_SIGNATURE	76	0.301726	0.901314	0.604452	0.720431	1	1213	tags=16%, list=7%, signal=17%
DIRMEIER_LMP1_RESPONSE_LATE_UP	55	0.31352	0.90061	0.602671	0.72163	1	1738	tags=22%, list=10%, signal=24%
WALLACE_PROSTATE_CANCER_RACE_DN	76	0.296948	0.900058	0.627869	0.722432	1	2879	tags=26%, list=17%, signal=32%
NING_CHRONIC_OBSTRUCTIVE_PULMONARY_DISEASE_UP	142	0.272399	0.899519	0.641304	0.723275	1	2088	tags=16%, list=13%, signal=18%
ACEVEDO_LIVER_CANCER_WITH_H3K9ME3_UP	96	0.288252	0.899424	0.633711	0.723109	1	2785	tags=17%, list=17%, signal=20%
REACTOME_SPHINGOLIPID_DE_NOVO_BIOSYNTHESIS	24	0.357444	0.899204	0.598246	0.723213	1	3278	tags=42%, list=20%, signal=52%
NIKOLSKY_BREAST_CANCER_22Q13_AMPLICON	15	0.405931	0.899118	0.584838	0.723033	1	2091	tags=20%, list=13%, signal=23%
REACTOME_ACTIVATION_OF_BH3_ONLY_PROTEINS	16	0.40539	0.89773	0.597826	0.725689	1	2533	tags=31%, list=15%, signal=37%
BIOCARTA_HCMV_PATHWAY	17	0.393236	0.897652	0.620952	0.725502	1	4605	tags=47%, list=28%, signal=65%
HSIAO_HOUSEKEEPING_GENES	382	0.246237	0.896445	0.735849	0.727775	1	2304	tags=14%, list=14%, signal=16%
WANG_LSD1_TARGETS_UP	23	0.370259	0.896372	0.593128	0.727572	1	2463	tags=26%, list=15%, signal=31%
MARCHINI_TRABECTEDIN_RESISTANCE_UP	21	0.371671	0.896249	0.590829	0.727479	1	2056	tags=29%, list=12%, signal=33%
REACTOME_PRE_NOTCH_TRANSCRIPTION_AND_TRANSLATION	27	0.362281	0.896174	0.592267	0.72728	1	1864	tags=19%, list=11%, signal=21%
KEGG_VIRAL_MYOCARDITIS	58	0.315579	0.896093	0.613223	0.727075	1	3223	tags=33%, list=19%, signal=40%
MIKKELSEN_MCV6_HCP_WITH_H3K27ME3	335	0.252312	0.895891	0.710811	0.727155	1	2501	tags=15%, list=15%, signal=17%
URS_ADIPOCYTE_DIFFERENTIATION_UP	68	0.304144	0.894834	0.618421	0.729047	1	1249	tags=10%, list=7%, signal=11%
REACTOME_P53_INDEPENDENT_G1_S_DNA_DAMAGE_CHECKPOINT	47	0.326263	0.893764	0.618962	0.731006	1	526	tags=9%, list=3%, signal=9%
REACTOME_NEUROTRANSMITTER_RECEPTOR_BINDING_AND_DOWNSTREAM_TRANSMISSION_IN_THE_POSTSYNAPTIC_CELL	110	0.283235	0.893666	0.664087	0.73085	1	3066	tags=21%, list=18%, signal=25%
FINAK_BREAST_CANCER_SDPP_SIGNATURE	19	0.376982	0.893236	0.59754	0.731401	1	1643	tags=16%, list=10%, signal=17%
PID_ARF6_PATHWAY	34	0.339854	0.892896	0.617241	0.731769	1	3183	tags=29%, list=19%, signal=36%
MATTIOLI_MGUS_VS_MULTIPLE_MYELOMA	16	0.401454	0.892051	0.60217	0.733219	1	773	tags=19%, list=5%, signal=20%
ROVERSI_GLIOMA_COPY_NUMBER_UP	90	0.289827	0.890974	0.648903	0.735265	1	2654	tags=22%, list=16%, signal=26%
CHANG_IMMORTALIZED_BY_HPV31_UP	70	0.300864	0.890604	0.638796	0.735687	1	2337	tags=21%, list=14%, signal=25%
JOHNSTONE_PARVB_TARGETS_1_DN	59	0.307678	0.890418	0.649746	0.735729	1	752	tags=14%, list=5%, signal=14%
SA_TRKA_RECEPTOR	16	0.391576	0.889911	0.609576	0.736483	1	1880	tags=25%, list=11%, signal=28%
ZHAN_MULTIPLE_MYELOMA_HP_DN	43	0.323939	0.889769	0.605903	0.736428	1	1852	tags=16%, list=11%, signal=18%
ST_DIFFERENTIATION_PATHWAY_IN_PC12_CELLS	44	0.328337	0.889714	0.636042	0.736182	1	2088	tags=20%, list=13%, signal=23%
BARIS_THYROID_CANCER_DN	57	0.309523	0.889198	0.634267	0.73687	1	1468	tags=21%, list=9%, signal=23%
ROVERSI_GLIOMA_LOH_REGIONS	34	0.335703	0.888557	0.628272	0.737909	1	1328	tags=15%, list=8%, signal=16%
HILLION_HMGA1_TARGETS	79	0.292704	0.888455	0.619512	0.737771	1	726	tags=9%, list=4%, signal=9%
SMID_BREAST_CANCER_LUMINAL_A_UP	68	0.298733	0.888142	0.650246	0.738088	1	2128	tags=22%, list=13%, signal=25%
IVANOVA_HEMATOPOIESIS_MATURE_CELL	267	0.255067	0.887309	0.73639	0.739462	1	2249	tags=18%, list=13%, signal=21%
HEIDENBLAD_AMPLIFIED_IN_PANCREATIC_CANCER	30	0.34906	0.885664	0.606272	0.742655	1	3462	tags=40%, list=21%, signal=50%
[truncated: 282 more rows]

## Sheet: Table S2
Gene
INPP5E	NCOA7	CXCL11	TMEM56
AKAP7	TMEM27	OASL	XG
LGALSL	CXCL16	IL15RA	GPR137C
MASTL	ISG15	RNF217	TNFRSF1A
PXK	SP110	RILPL1	MFSD2A
USP18	IFIH1	HERC5	NCLN
HSH2D	HERC6	STAT1	SLCO1B3
IFIT5	IFIT3	IFI6	MFSD8
IFI44L	IFIT1	CAP2	KCTD1
PARP9	RSAD2	TAGLN	NID2
MX1	DDX58	BEND7	DDA1
OAS2	SP100	TRIM69	FGF2
CMPK2	XAF1	IFIT2	HSD17B6
OAS3	NMI	CCL5	CACNA2D1
PARP10	SP140L	FAAH2	UST
CXCL10	PHF10	LIN7B
IFI44	FUCA2	SCARA3
Table S2: 66-gene signature associated with MEKi resistance

## Sheet: Table S3
Antigen	Manufacturer (Clone)	Dilution
BRD4	Cell Signaling Technologies (E2A7X)	WB 1:1000
MYC	Cell Signaling Technologies	WB 1:1000
ERK1/2 (phospho)	Cell Signaling Technologies	WB 1:1000
ERK1/2	Cell Signaling Technologies	WB 1:1000
CyclinD1	Thermo Scientific	WB 1:1000
MX1	Cell Signaling Technologies (D3W7I)	WB 1:1000
IFIT1	Cell Signaling Technologies (D2X9Z)	WB 1:1000
ISG15	Cell Signaling Technologies (22D2)	WB 1:1000
NFkB p65 (phospho)	Cell Signaling Technologies (93H1)	WB 1:1000
NFkB p65	Cell Signaling Technologies (D14E12)	WB 1:1000
Lamin B1	Abcam (EPR8985(B))	WB 1:1000
PARP	Cell Signaling Technologies	WB 1:1000
USP18	Cell Signaling Technologies	WB 1:1000
Vinculin	Sigma	WB 1:10000
Table S3: Primary antibodies used for Western blotting

## Sheet: Table S4
Gene	Primer sequences
BRD4 forward	ACCTCCAACCCTAACAAGCC
BRD4 reverse	TTTCCATAGTGTCTTGAGCACC
MYC forward	GGCTCCTGGCAAAAGGTCA
MYC reverse	CTGCGTAGTTGTGCTGATGT
CXCL10 forward	GTGGCATTCAAGGAGTACCTC
CXCL10 reverse	TGATGGCCTTCGATTCTGGATT
GUSB forward	GTCTGCGGCATTTTGTCGG
GUSB reverse	CACACGATGGCATAGGAATGG
IFI44L forward	AGCCGTCAGGGATGTACTATAAC
IFI44L reverse	AGGGAATCATTTGGCTCTGTAGA
IFIT1 forward	TTGATGACGATGAAATGCCTGA
IFIT1 reverse	CAGGTCACCAGACTCCTCAC
IL1a forward	TGGTAGTAGCAACCAACGGGA
IL1a reverse	ACTTTGATTGAGGGCGTCATTC
IL2 forward	TACAAGAACCCGAAACTGACTCG
IL2 reverse	ACATGAAGGTAGTCTCACTGCC
IL6 forward	ACTCACCTCTTCAGAACGAATTG
IL6 reverse	CCATCTTTGGAAGGTTCAGGTTG
ISG15 forward	CGCAGATCACCCAGAAGATCG
ISG15 reverse	TTCGTCGCATTTGTCCACCA
MX1 forward	GTTTCCGAAGTGGACATCGCA
MX1 reverse	CTGCACAGGTTGTTCTCAGC
TNFα forward	CCTCTCTCTAATCAGCCCTCTG
TNFα reverse	GAGGACCTGGGAGTAGATGAG
Table S4: Primer sequences for RT-qPCR

## Sheet: Table S5
Marker	Clone	Conjugate	Supplier	Cat. Number	Dilution
LIVE/DEAD	N/A	Fixable Violet	Thermo Fisher	L34955	1:400
CD45	30-F11	PerCP/Cy5.5	BioLegend	103131	1:400
CD4	GK1.5	APC/Cy7	BioLegend	100413	1:400
CD8	53-6.7	FITC	BioLegend	100706	1:400
PD-1	J43	APC	BD	562671	1:400
FoxP3	FJK-16s	PE	Thermo Fisher	15288819	1:100
Table S5: Primary antibodies used for T-cell profiling
